# Supplementary material for: Identification of potential chemical compounds enhancing generation of enucleated cells from immortalized human erythroid cell lines
Source: Commun Biol. 2021 Jun 3;4:677. doi: 10.1038/s42003-021-02202-1 (PMC8175573; doi:10.1038/s42003-021-02202-1)
Supplement: Supplementary file 5 — Supplementary Data 1 [file 42003_2021_2202_MOESM5_ESM.xlsx]

## Sheet: Fig.1e
Name	Relative enucleation	Relative cell number
Trichostatin A	11.60093	0.4643906
2.4-Pyridinedicarboxylic Acid	3.12529	1.301395
Garcinol	2.787703	1.122736
Splitomicin	1.825986	1.524107
BML-210	2.735499	1.032795
Apicidin	10.90139	0.3548703
Suberoyl bis-hydroxamic acid	2.100928	0.7060695
Scriptaid	5.090487	0.4851933
Nullscript	1.24594	1.088473
5-Aza-2'-deoxycytidine (Decitabine)	1.051044	1.323421
Zebularine	1.095128	1.73091
Isonicotinamide	3.070766	1.116618
ITSA-1	1.090487	1.242658
Phenylbutyrate·Na	1.62645	0.8639256
Tranylcypromine hemisulfate	1.684455	1.550416
Valproic acid	1.256381	1.864905
EX-527	1.329466	1.078071
Resveratrol	1.411833	0.7739843
M-344	10.97912	0.3083701
Nicotinamide	0.9396752	1.919359
BML-266	0.950116	1.896721
Piceatannol	0.924594	1.53512
Valproic acid hydroxamate	2.814385	1.278757
AGK2	1.473318	0.9587616
Salermide	1.773782	1.672173
MC-1293	1.435035	1.360744
Anacardic acid	1.295824	1.303231
B2	1.596288	0.858419
BIX-01294·3HCl	1.464037	1.382159
Butyrolactone 3	1.461717	1.636686
CTPB	1.131091	1.513093
Oxamflatin	2.62297	1.160671
Sirtinol	1.218097	1.836148
BML-278	2.835267	1.191875
NCH-51	1.537123	1.159447
CI-994	4.344548	0.9116495
NSC-3852	4.596288	0.5420949
Aminoresveratrol sulfate	1.284223	1.746207
BML-281	7.858469	0.3622124
Triacetylresveratrol	1.214617	1.320362
Cantharidic acid	4.039443	1.209006
Cantharidin	2.589327	1.211454
Endothall	1.448956	0.9942486
Benzylphosphonic acid	1.389791	1.445179
L-p-Bromotetramisole oxalate	1.480278	1.01138
RK-682	1.605568	0.9153206
RWJ-60475	1.338747	1.245717
RWJ-60475 (AM)3	1.525522	1.275086
Levamisole HCl	1.437355	1.60487
Tetramisole HCl	1.200696	2.222834
Cypermethrin	1.360789	1.878365
Fenvalerate	2.439675	1.475159
Tyrphostin 8	1.559165	1.32954
CinnGel	1.700696	0.9679393
NSC-95397	1.432715	1.149045
BN-82002	1.459397	1.318527
Shikonin	1.885151	0.7342144
NSC-663284	1.438515	1.356461
Cyclosporin A	1.490719	1.294665
Pentamidine	1.281903	1.882036
BVT-948	1.643852	1.839207
B4-Rhodanine	1.38167	1.499633
9.10-Phenanthrenequinone	10.5	0.4448116
BML-260	1.75406	1.63118
Sanguinarine chloride	1.967517	1.334435
BML-267	1.915313	1.978708
BML-267 Ester	1.709977	1.100098
OBA	1.315545	1.882648
OBA Ester	1.596288	1.631791
Gossypol	1.486079	1.050538
Alendronate	1.421114	1.613436
Vorinostat (SAHA)	10.93388	0.8614782
Fluoro-SAHA	6.012761	1.453133
Suramin·6Na	2.229698	1.451297
Deltamethrin	1.360789	1.982379
Alexidine·2HCl	1.409513	1.410303
Trichostatin A	11.53364	0.628977
2.4-Pyridinedicarboxylic Acid	2.109049	1.228585
Garcinol	3.787703	1.643417
Splitomicin	1.469838	1.009545
BML-210	9.087007	0.3303965
Apicidin	10.98376	0.4025942
Suberoyl bis-hydroxamic acid	10.7587	0.2698238
Scriptaid	10.93851	0.4178904
Nullscript	1.349188	2.288913
5-Aza-2'-deoxycytidine (Decitabine)	2.364269	0.8106951
Zebularine	1.320186	1.183309
Isonicotinamide	2.196056	2.061919
ITSA-1	2.114849	1.550416
Phenylbutyrate·Na	2.148492	1.981767
Tranylcypromine hemisulfate	4.402552	1.012604
Valproic acid	1.335267	1.510034
EX-527	1.419954	1.549804
Resveratrol	1.163573	1.970754
M-344	10.66125	0.7323788
Nicotinamide	1.013921	3.136319
BML-266	9.667053	0.06240822
Piceatannol	0.9466357	2.062531
Valproic acid hydroxamate	1.718097	2.351322
AGK2	2.183295	1.557146
Salermide	2.423434	2.056412
MC-1293	1.488399	2.045399
Anacardic acid	1.553364	1.76395
B2	1.667053	1.767009
BIX-01294·3HCl	11.53132	0.10279
Butyrolactone 3	1.515081	2.093735
CTPB	1.230858	2.328683
Oxamflatin	10.2355	0.3793441
Sirtinol	1.319026	1.512482
BML-278	2.163573	1.932819
NCH-51	11.39559	0.5879834
CI-994	11.44083	0.795399
NSC-3852	8.169375	0.04344102
Aminoresveratrol sulfate	1.939675	1.716226
BML-281	11.39907	0.4931473
Triacetylresveratrol	1.148492	1.736417
Cantharidic acid	11.48956	0.6375428
Cantharidin	11.14385	0.4191141
Endothall	3.800464	1.542462
Benzylphosphonic acid	1.685615	1.811062
L-p-Bromotetramisole oxalate	2.270302	1.656877
RK-682	1.817865	1.971366
RWJ-60475	1.757541	1.926701
RWJ-60475 (AM)3	2.106729	1.513093
Levamisole HCl	2.029002	1.46231
Tetramisole HCl	2.162413	1.31975
Cypermethrin	1.603248	1.394395
Fenvalerate	1.817865	1.741312
Tyrphostin 8	2.207657	1.527166
CinnGel	2.236659	2.599731
NSC-95397	10.64733	0.04466471
BN-82002	2.085847	1.517988
Shikonin	11.34223	0.1095203
NSC-663284	8.593967	0.2337249
Cyclosporin A	8.539443	0.6491679
Pentamidine	8.824826	0.5702398
BVT-948	7.12181	0.3597651
B4-Rhodanine	1.766821	1.381547
9.10-Phenanthrenequinone	10.04292	0.4282917
BML-260	2.816705	1.479442
Sanguinarine chloride	8.546404	0.2416789
BML-267	1.799304	1.499021
BML-267 Ester	2.439675	1.785977
OBA	1.62761	1.945056
OBA Ester	1.697216	1.793931
Gossypol	3.37587	1.152105
Alendronate	1.965197	2.029491
Vorinostat (SAHA)	11.51508	0.9893539
Fluoro-SAHA	11.2645	0.9716104
Suramin·6Na	3.595128	1.798825
Deltamethrin	2.87007	1.409692
Alexidine·2HCl	8.574246	0.07036221
Promethazine·HCl	8.552204	1.450685
Cumene hydroperoxide	5.317865	1.47883
β-Lapachone	9.906033	0.213534
Resveratrol	1.62529	0.9563143
Hydroquinone	1.416473	0.8467939
TEMPOL	1.301624	0.8614782
Ferulic acid ethylester	1.25406	1.097651
D-α-Tocopherylquinone	0.8062645	0.6424376
Seratrodast	1.691415	0.3609887
Idebenone	1.469838	0.7482868
tert-Butylhydroquinone	1.113689	0.688326
Ambroxol	1.522042	1.068282
L-Ergothioneine	1.675174	1.109887
Hinokitiol	1.491879	1.165565
Epigallocatechin gallate	0.8677494	1.194322
Procysteine	1.221578	0.6913852
Trolox	1.087007	1.344836
MCI-186	1.093968	1.238987
U83836E·2HCl	0.7668213	0.8700441
U74389G maleate	1.206496	0.8883994
GERI-BP002A	0.712297	1.473935
Apigenin	0.7679814	1.275086
Rosmarinic acid	1.387471	1.437837
Piceatannol	1.299304	1.627509
AA-861	1.5058	1.281816
CDC	0.7552204	1.30629
Ebselen	1.062645	0.9954724
Genistein	0.9512761	1.185756
Curcumin	1.093968	1.264684
Phenidone	1.090487	1.06767
Gossypol	1.694896	1.214513
Gentisic acid	1.660093	0.842511
Caffeic acid	1.00464	2.827337
Esculetin	1.480278	1.515541
N-Propyl gallate	1.4942	1.619555
ETYA	1.479118	1.477606
CAPE	1.12993	1.00465
NDGA	1.298144	1.006486
Capsaicin	1.012761	1.191263
BHT	1.110209	0.9012482
BHA	1.208817	1.05115
Bakuchiol	1.558005	0.5512726
DL-α-Lipoic acid	0.9698376	1.27325
Eugenol	0.9489559	1.853891
N-Acetyl-Cysteine	1.634571	1.168013
D-γ-Tocopherol	1.219258	1.589574
Tocopherol succinate	1.37935	1.034019
Ascorbic acid	0.9651972	1.191875
Ascorbyl palmitate	1.149652	1.222467
n-Octyl caffeate	1.893271	0.7721488
Paeonol	1.161253	1.106216
Protocatechuic acid	1.37123	0.688326
Glutathione	1.483759	0.7941752
Carvedilol	0.7726218	1.441508
Diludin	1.069606	1.440284
Tanshinone IIA	2.50348	0.7513461
Probucol	1.436195	1.774963
EPA	1.951276	1.237151
DCHA	1.547564	1.320974
bis-demethoxycurcumin	1.429234	1.490455
Ibuproxam	1.513921	1.106828
Ciclopirox ethanolamine	1.320186	0.9942486
Thymoquinone	1.38167	1.094591
Thiourea	1.110209	0.7482868
DTT	1.142691	1.18025
N-Ethylmaleimide	1.044083	1.495962
Anethole trithione	2.077726	0.9734459
TEMPO	1.791183	1.200441
D609	1.616009	1.150881
Captopril	1.462877	0.9801762
Disulfiram	10.9942	0.2220999
1.2-Dithiole-3-thione	1.230858	1.175967
Selenomethionine	1.284223	1.393172
Tetramethylpyrazine	1.448956	1.048703
Ethoxyquin	1.258701	0.8969653
Canthaxanthin	1.161253	1.002203
β-carotene	1.440835	1.246329
HBED·HCl·H2O	2.24826	1.524719
Terbinafine·HCl	2.323666	0.9410181
Baicalein	2.691415	0.8675967
Melatonin	1.292343	1.324033
Carnosic acid	1.422274	1.452521
Buthionine sulfoximine	1.87471	1.029736
Retinyl palmitate	1.735499	1.198605
Promethazine·HCl	6.791183	2.091287
Cumene hydroperoxide	3.183295	0.4949829
β-Lapachone	5.404872	0.1076848
Resveratrol	0.6531323	0.8143661
Hydroquinone	3.215777	0.3089819
TEMPOL	1.315545	3.005996
Ferulic acid ethylester	1.24478	1.56816
D-α-Tocopherylquinone	6.407193	0.415443
Seratrodast	1.330626	2.618086
Idebenone	1.146172	0.953255
tert-Butylhydroquinone	2.580046	0.9489721
Ambroxol	2.191415	0.8192609
L-Ergothioneine	1.676334	1.35952
Hinokitiol	1.042923	1.341165
Epigallocatechin gallate	1.922274	1.089085
Procysteine	1.446636	0.9911894
Trolox	1.383991	1.640969
MCI-186	1.37239	2.18184
U83836E·2HCl	10.23086	0.2331131
U74389G maleate	9.835267	0.5304699
GERI-BP002A	0.7006961	1.195546
Apigenin	1.359629	1.508811
Rosmarinic acid	2.432715	1.333211
Piceatannol	1.529002	2.199584
AA-861	3.479118	0.6283652
CDC	0.8665893	1.122124
Ebselen	0.9698376	1.134361
Genistein	1.352668	1.363803
Curcumin	1.990719	1.640357
Phenidone	7.481439	0.3842389
Gossypol	3.091647	1.287934
Gentisic acid	0.7552204	1.476383
Caffeic acid	1.723898	1.185756
Esculetin	1.988399	1.674621
N-Propyl gallate	3.663573	1.476383
ETYA	1.50348	1.213289
CAPE	9.170533	0.1927313
NDGA	2.62645	1.029736
Capsaicin	1.728538	1.646476
BHT	1.082367	1.514317
BHA	1.12761	1.309349
Bakuchiol	1.013921	2.479197
DL-α-Lipoic acid	0.8839907	1.341777
Eugenol	1.080046	0.8804454
N-Acetyl-Cysteine	2.261021	0.9856828
D-γ-Tocopherol	1.12645	1.593857
Tocopherol succinate	1.241299	1.492291
Ascorbic acid	1.509281	0.8841165
Ascorbyl palmitate	1.706496	1.064611
n-Octyl caffeate	10.7819	0.3120411
Paeonol	1.535963	1.469041
Protocatechuic acid	1.313225	1.286711
Glutathione	1.345708	1.846549
Carvedilol	0.7691416	0.9973079
Diludin	1.350348	1.219408
Tanshinone IIA	10.2181	0.4619432
Probucol	8.394431	0.4870289
EPA	1.522042	1.240211
DCHA	1.50232	1.096427
bis-demethoxycurcumin	2.099768	1.101933
Ibuproxam	1.743619	1.738253
Ciclopirox ethanolamine	5.443155	0.6259178
Thymoquinone	3.951276	0.2820607
Thiourea	1.406032	1.908957
DTT	1.265661	1.436001
N-Ethylmaleimide	2.889791	0.6754773
Anethole trithione	2.325986	1.324645
TEMPO	1.843387	1.640357
D609	1.593968	1.229197
Captopril	1.859629	1.110499
Disulfiram	3.926914	1.097039
1.2-Dithiole-3-thione	1.493039	1.650147
Selenomethionine	2.801624	1.139868
Tetramethylpyrazine	1.316705	1.320974
Ethoxyquin	5.481439	0.4454234
Canthaxanthin	1.174014	1.674621
β-carotene	2.800464	0.9024718
HBED·HCl·H2O	2.234339	1.798213
Terbinafine·HCl	1.820186	1.540627
Baicalein	2.812065	1.040137
Melatonin	1.887471	1.324033
Carnosic acid	2.37819	1.172907
Buthionine sulfoximine	2.24942	1.552863
Retinyl palmitate	2.069606	1.368086
Calpain Inhibitor II (ALLM)	4.271461	1.879589
Calpeptin	1.607889	1.804944
E-64	1.242459	2.101689
E-64-C	1.288863	1.597528
E-64-d	1.351508	0.866373
MDL-28170	1.046404	1.05115
Z-Leu-Leu-CHO	0.9280742	1.070117
CA-074	0.774942	1.383994
CA-074 Me	4.161253	0.6038913
NapSul-Ile-Trp-CHO	0.7645012	1.429883
Pepstatin A	0.8816705	1.385218
Actinonin	2.271462	1.674621
CL-82198·HCl	1.617169	2.071096
Epigallocatechin gallate	1.87007	2.417401
GM 6001	1.462877	1.431718
NNGH	1.74942	1.180861
Gliotoxin	11.41647	0.03854626
MG-132	6.107889	0.1615272
AAF-CMK	1.477958	0.7446157
PMSF	1.081206	1.502692
Bestatin·HCl	1.096288	1.735805
Boc-Gly-Val-Val-CHO	1.098608	1.666667
Elastatinal	1.930394	1.754161
Phosphoramidon	1.203016	2.034997
PPACK	1.555684	2.167156
Z-Prolyl-prolinal	1.265661	1.357685
DL-Thiorphan	1.552204	1.047479
TLCK·HCl	1.179814	1.202888
TPCK	1.909513	0.7733725
BML-244	0.8143852	1.89978
Fumagillin	1.646172	0.9661038
5-Nitroisatin	1.055684	2.01603
P32/98 hemifumarate salt	1.039443	1.754161
Gabexate mesylate	2.214617	1.496574
Dec-RVKR-CMK	0.9860789	1.90651
Z-PLG-NHOH	1.332947	2.177557
Z-FA-FMK	1.319026	1.855727
Z-VAD-FMK	1.053364	1.45558
AEBSF·HCl	1.403712	1.334435
Apstatin	1.423434	1.221243
Argatroban	1.229698	1.454356
URB-597	1.358469	0.9348996
4-Amino-D. L-benzylsuccinic acid	1.240139	1.619555
N-Ethylmaleimide	2.444315	1.022394
Tazobactam	2.538283	1.23348
Lisinopril	1.469838	2.071708
Enalapril	1.591647	2.069873
Cilastatin	1.323666	1.651982
PKSI-527	1.302784	1.514929
3.4-Dichloroisocoumarin	3.62645	0.6968918
Captopril	1.806265	0.9036955
Nafamostat mesylate	1.512761	1.079295
Acivicin	1.940835	0.9287812
CBT A2	3.293504	1.221855
CBT A4	1.783063	1.791483
CBT A6	9.544084	0.2692119
CBT A8	1.182135	1.447014
CBT C9	1.727378	1.150881
CBT D1	1.552204	1.321586
CBT D2	1.426914	1.059716
CBT D3	1.527842	1.026676
CBT D4	6.860789	0.3848507
CBT D5	1.147332	1.52839
CBT D6	1.5	1.665443
CBT-D7	5.916473	0.6705825
CBT-D8	6.890951	0.4490945
TYRPHOSTIN 25	3.548724	0.4601077
PP1	0.787703	1.045032
H-8	0.5058005	1.135585
Roscovitine	0.7192575	1.016275
Daidzein	0.5278422	1.144151
Kenpaullone	0.6102088	1.478218
PD-98059	1.034803	1.166177
U-0126	0.8445476	1.681963
SB-203580	0.6960557	1.48862
H-7·2HCl	0.2610209	1.226138
H-9·HCl	0.1925754	0.9575379
Staurosporine	1.849188	0.08443466
AG-494	1.271462	0.7366618
AG-825	0.861949	1.020558
Lavendustin A	0.3921114	1.989109
RG-1462	0.4071926	1.815345
TYRPHOSTIN 23	0.9013921	1.095203
TYRPHOSTIN 46	0.7064965	1.658713
TYRPHOSTIN 47	0.6832947	1.402961
TYRPHOSTIN 51	1.597448	0.9685512
TYRPHOSTIN 1	0.6160093	1.703989
TYRPHOSTIN AG 1288	0.6287703	1.378487
TYRPHOSTIN AG 1478	0.7146172	1.608541
TYRPHOSTIN AG 1295	0.6658933	1.481889
TYRPHOSTIN 9	5.953596	0.3469163
Hydroxy-2-naphthalenylmethylphosphonic acid	0.5162413	1.691141
PKC-412	2.425754	0.06730299
Piceatannol	1.453596	1.182085
AG-490	1.228538	1.242658
AG-126	0.8770301	1.213901
AG-370	0.7006961	1.510034
AG-879	0.6183295	1.746207
LY 294002	0.6531323	1.500245
Wortmannin	0.8921114	1.002815
GF 109203X	0.6206496	1.350343
Hypericin	1.38051	1.48556
Ro 31-8220 mesylate	1.973318	0.3524229
D-erythro-Sphingosine	6.62877	0.01713167
H-89·2HCl	0.1276102	1.055433
HA-1004·2HCl	0.5684455	1.473935
HA-1077·2HCl	0.2285383	1.459863
2-Hydroxy-5-(2.5-dihydroxybenzylamino)benzoic acid	0.6090487	1.538179
KN-62	2.590487	0.6822075
KN-93	4.846868	0.3499755
ML-7·HCl	2.233179	0.7054577
ML-9·HCl	1.467517	0.9960842
2-Aminopurine	0.6763341	1.375428
N9-isopropyl-olomoucine	0.5382831	1.97932
Olomoucine	0.6368909	1.682575
Iso-olomoucine	0.7273782	1.492291
5-Iodotubericidin	4.802784	0.2704356
LFM-A13	0.6670533	1.468429
SB-202190	0.5696056	1.869799
PP2	0.5638051	1.473935
ZM 336372	0.5742459	1.644028
SU 4312	0.7482598	1.727239
AG-1296	0.8515081	1.358908
GW 5074	0.524362	2.00257
Palmitoyl-DL-carnitine	0.6310905	1.517376
Rottlerin	2.74942	0.7176946
Genistein	0.6786543	1.716226
Erbstatin analog	1.487239	1.059104
Quercetin·2H2O	1.025522	1.371145
SU1498	0.8178654	2.237518
ZM 449829	0.7157773	1.714391
BAY 11-7082	7.139211	0.01590798
5.6-dichloro-1-β-D-ribofuranosylbenzimidazole	0.6171694	1.713779
2.2'.3.3'.4.4'-Hexahydroxy-1.1'-biphenyl-6.6'-dimethanol dimethyl ether	0.8979118	1.344224
SP 600125	0.7703016	1.493514
Indirubin	0.9640371	1.49535
Indirubin-3'-monooxime	0.5533643	1.553475
Y-27632·2HCl	0.2099768	1.22002
Terreic acid	0.8515081	1.324645
Triciribine	0.6426914	1.401738
BML-257	0.6426914	1.536344
SC-514	0.6310905	1.719897
BML-259	0.6600928	2.235071
Apigenin	0.7784223	1.568771
BML-265	1.0058	1.659325
Rapamycin	1.648492	0.9557024
TYRPHOSTIN 25	1.947796	2.225893
PP1	0.7563805	1.875918
H-8	0.5986079	1.839207
Roscovitine	1.392111	2.513461
Daidzein	0.699536	1.68441
Kenpaullone	0.4941995	1.837983
PD-98059	1.421114	2.372124
U-0126	0.713457	1.312408
SB-203580	0.7099768	1.919359
H-7·2HCl	0.9675174	3.103891
H-9·HCl	0.4419954	1.990333
Staurosporine	1.816705	0.1523495
AG-494	0.5208817	2.356216
AG-825	0.7343388	1.613436
Lavendustin A	0.8990719	2.132281
RG-1462	0.8839907	2.329907
TYRPHOSTIN 23	0.6090487	1.398678
TYRPHOSTIN 46	1.412993	1.733358
TYRPHOSTIN 47	0.5568445	1.480054
TYRPHOSTIN 51	0.5974478	1.899168
TYRPHOSTIN 1	0.924594	2.227117
TYRPHOSTIN AG 1288	0.5777262	2.507954
TYRPHOSTIN AG 1478	0.6798144	2.066813
TYRPHOSTIN AG 1295	0.4744779	2.154307
TYRPHOSTIN 9	1.098608	1.440896
Hydroxy-2-naphthalenylmethylphosphonic acid	0.9825986	2.028879
PKC-412	1.185615	1.371145
Piceatannol	0.5185615	1.996451
AG-490	1.078886	1.433554
AG-126	0.7807425	1.681351
AG-370	0.7459397	2.407611
AG-879	0.8074246	2.663363
LY 294002	0.8364269	1.375428
Wortmannin	0.8143852	1.577949
GF 109203X	0.4709977	1.853891
Hypericin	0.8805104	1.25
Ro 31-8220 mesylate	0.7331787	1.480666
D-erythro-Sphingosine	0.7470998	1.870411
H-89·2HCl	0.3839907	1.294053
HA-1004·2HCl	1.447796	1.387053
HA-1077·2HCl	0.7563805	1.16373
2-Hydroxy-5-(2.5-dihydroxybenzylamino)benzoic acid	0.7111369	1.726016
KN-62	0.8167053	1.546133
KN-93	0.9153132	1.256118
ML-7·HCl	0.7436195	1.727851
ML-9·HCl	0.5150812	2.162261
2-Aminopurine	0.7424594	1.769457
N9-isopropyl-olomoucine	1.222738	1.897332
Olomoucine	0.6368909	1.815957
Iso-olomoucine	0.6368909	2.017866
5-Iodotubericidin	2.267982	0.9856828
LFM-A13	1.024362	1.503916
SB-202190	0.7969838	2.361723
PP2	0.9037123	1.578561
ZM 336372	0.7737819	1.330152
SU 4312	0.6438515	1.916911
AG-1296	0.7343388	1.062775
GW 5074	0.9698376	1.551028
Palmitoyl-DL-carnitine	1.281903	1.411527
Rottlerin	0.9083527	1.336882
Genistein	0.8468677	1.516153
Erbstatin analog	1.897912	0.6656877
Quercetin·2H2O	0.8955917	1.427435
SU1498	0.8944315	1.895497
ZM 449829	1.142691	1.149045
BAY 11-7082	1.402552	0.8247675
5.6-dichloro-1-β-D-ribofuranosylbenzimidazole	1.107889	1.153328
2.2'.3.3'.4.4'-Hexahydroxy-1.1'-biphenyl-6.6'-dimethanol dimethyl ether	0.9860789	1.51187
SP 600125	1.539443	1.041973
Indirubin	1.031322	1.17719
Indirubin-3'-monooxime	0.7911833	1.650147
Y-27632·2HCl	0.6183295	1.630568
Terreic acid	1.917633	1.010769
Triciribine	2.634571	0.6357073
BML-257	1.24826	1.61466
SC-514	1.450116	1.184533
BML-259	1.597448	1.115394
Apigenin	1.689095	0.9116495
BML-265	1.221578	1.133138
Rapamycin	1.613689	2.124939
5.8.11.14-Eicosatetraynoic acid	1.013921	1.315467
CITCO	0.9164733	1.424988
3.5-Diiodo-L-tyrosine	0.6635731	1.594469
Rifampicin	0.4593967	1.051762
Geranylgeraniol	0.4640371	1.13069
Docosa-4Z.7Z.10Z.13Z.16Z.19Z-hexaenoic acid	0.4187935	1.287934
25-Hydroxyvitamin D3	0.7563805	1.886319
Retinoic acid. all trans	0.987239	1.387665
9-cis Retinoic acid	0.5208817	1.988497
13-cis Retinoic acid	0.4744779	1.272638
4-Hydroxyphenylretinamide	5.365429	0.2936858
AM-580	0.3805104	1.323421
TTNPB	0.5568445	1.477606
Methoprene acid	0.5208817	1.456804
WY-14643	0.4593967	1.807391
Ciglitazone	0.7656612	1.640969
Tetradecylthioacetic acid	0.4605568	1.370534
6-Formylindolo [3.2-B] carbazole	0.6078886	1.716226
Diindolylmethane	0.6740139	1.453745
Acetyl-S-farnesyl-L-cysteine	0.5904872	1.923642
S-Farnesyl-L-cysteine methyl ester	0.5336427	1.184533
N-Acetyl-S-geranygeranyl-L-cysteine	0.4744779	1.73397
AGC (Acetyl-geranyl-cysteine)	0.4640371	1.361968
Farnesylthioacetic acid	0.5023202	1.513093
Bezafibrate	0.5116009	1.429883
LY 171883	0.5417634	1.806167
15-Deoxy-D12.14-prostaglandin J2	0.8573086	1.383382
Troglitazone	0.5835267	1.38583
Paxilline	0.6136891	1.851444
24(S)-Hydroxycholesterol	2.356148	0.6326481
24(S).25-Epoxycholesterol	1.965197	1.32954
Pregnenolone-16(alpha)-carbonitrile	0.6078886	1.283651
Carbacyclin	0.4698376	1.554699
Clofibric acid	0.5232019	1.302619
BADGE	0.5846868	1.297724
GW 9662	0.8306264	1.008933
Gemfibrozil	0.9524362	0.8718796
GW 7647	0.5359629	1.670338
3.5-Diiodo-L-thyronine	0.786543	1.217572
all-trans-Retinol	1.006961	1.339329
13-cis-Retinol	1.041763	1.206559
Retinyl acetate	0.7459397	1.256118
3.5-Diiodo-4-hydroxyphenylpropionic acid	0.4153132	1.145374
Cholic acid	0.4187935	1.675844
Deoxycholic acid	0.462877	1.687469
Chenodeoxycholic acid	0.5522042	1.286099
Glycocholic acid	0.6542923	1.387665
Glycodeoxycholic acid	0.7807425	1.246329
Taurocholic acid	0.5440835	1.722345
Taurodeoxycholic acid	0.6589327	1.099486
Dexamethasone	0.7888631	1.358297
Lithocholic acid	0.7981439	1.360744
5b-Pregnan-3.20-dione	0.7447796	1.363803
Adapalene	0.599768	1.230421
Farnesol	0.4106728	1.935267
3a. 5a-Androstenol	0.6972158	1.281816
3α. 5α-Androstanol	0.6531323	1.065223
Z-Guggulsterone	0.9779583	1.342389
TCPOBOP	0.861949	0.7079051
N-Oleoylethanolamide	0.5336427	1.609765
GW4064	0.6403712	0.8094714
6a-Fluorotestosterone	0.9907193	1.261013
Tamoxifen	0.8399072	1.749266
Mifepristone	0.9106728	1.308737
Estrone	0.8816705	1.086637
13(S)-Hydroxy-9Z.11E-octadecadienoic acid	0.450116	1.245717
Cortisone	0.6415313	1.25
Progesterone	0.9025522	1.045644
17b-Estradiol	0.5324826	1.680127
Pregnenolone	0.7645012	1.707048
Androstenedione	0.6496519	1.66116
1a.25-Dihydroxyvitamin D3	0.87587	0.9728341
3-Methylcholanthrene	1.199536	1.384606
Acitretin	0.8851508	1.195546
Pioglitazone	0.9280742	1.239599
4-Hydroxyretinoic acid	0.9396752	1.026676
5.8.11.14-Eicosatetraynoic acid	0.9025522	2.5
CITCO	0.6218097	2.020313
3.5-Diiodo-L-tyrosine	0.4187935	2.46023
Rifampicin	1.100928	2.295644
Geranylgeraniol	0.4976798	1.898556
Docosa-4Z.7Z.10Z.13Z.16Z.19Z-hexaenoic acid	0.3805104	1.941997
25-Hydroxyvitamin D3	0.4907193	2.239354
Retinoic acid. all trans	0.8549884	1.536344
9-cis Retinoic acid	0.3839907	1.996451
13-cis Retinoic acid	0.6542923	1.517988
4-Hydroxyphenylretinamide	0.3700696	2.240578
AM-580	0.3851508	2.395986
TTNPB	0.4443156	2.300539
Methoprene acid	0.5220417	1.715002
WY-14643	0.4454756	2.405776
Ciglitazone	0.3828306	2.055188
Tetradecylthioacetic acid	0.3387471	2.470631
6-Formylindolo [3.2-B] carbazole	0.6844547	1.731522
Diindolylmethane	0.537123	2.101689
Acetyl-S-farnesyl-L-cysteine	0.4257541	2.03255
S-Farnesyl-L-cysteine methyl ester	0.4361949	2.097406
N-Acetyl-S-geranygeranyl-L-cysteine	0.4918793	2.452276
AGC (Acetyl-geranyl-cysteine)	0.5835267	2.019089
Farnesylthioacetic acid	0.4721578	1.669726
Bezafibrate	0.3990719	1.7407
LY 171883	0.4825986	1.913852
15-Deoxy-D12.14-prostaglandin J2	0.4663573	1.916911
Troglitazone	0.3700696	2.322565
Paxilline	0.5800464	2.274229
24(S)-Hydroxycholesterol	0.6334107	1.804332
24(S).25-Epoxycholesterol	0.3839907	2.60279
Pregnenolone-16(alpha)-carbonitrile	0.4802784	1.7872
Carbacyclin	0.5603248	2.396598
Clofibric acid	0.4013921	1.891826
BADGE	0.387471	2.090676
GW 9662	0.400232	2.892193
Gemfibrozil	0.7146172	1.9163
GW 7647	0.4338747	2.274229
3.5-Diiodo-L-thyronine	0.3607889	2.46023
all-trans-Retinol	0.6310905	2.529369
13-cis-Retinol	0.6368909	2.906877
Retinyl acetate	0.4767981	2.560573
3.5-Diiodo-4-hydroxyphenylpropionic acid	0.675174	1.924254
Cholic acid	0.6276102	1.865516
Deoxycholic acid	0.5591648	1.701542
Chenodeoxycholic acid	0.5185615	1.464146
Glycocholic acid	0.4802784	1.77374
Glycodeoxycholic acid	0.5359629	2.053353
Taurocholic acid	0.4060325	1.957905
Taurodeoxycholic acid	0.5696056	2.230788
Dexamethasone	0.6566125	2.487151
Lithocholic acid	0.8573086	2.202643
5b-Pregnan-3.20-dione	0.6299304	2.413118
Adapalene	0.6055685	2.003182
Farnesol	0.6600928	1.94628
3a. 5a-Androstenol	0.7169374	1.870411
3α. 5α-Androstanol	0.5533643	1.539403
Z-Guggulsterone	0.5765661	1.858786
TCPOBOP	0.713457	2.249755
N-Oleoylethanolamide	0.5104408	2.392315
GW4064	0.5336427	2.075379
6a-Fluorotestosterone	0.7018561	2.183676
Tamoxifen	0.9709977	2.309716
Mifepristone	0.7320186	3.05372
Estrone	0.762181	1.201052
13(S)-Hydroxy-9Z.11E-octadecadienoic acid	0.9524362	1.997675
Cortisone	0.6102088	1.733358
Progesterone	0.8700696	1.175355
17b-Estradiol	0.662413	2.026432
Pregnenolone	0.9106728	2.571586
Androstenedione	0.5266821	1.925477
1a.25-Dihydroxyvitamin D3	0.5092807	1.768845
3-Methylcholanthrene	1.110209	1.578561
Acitretin	0.824826	1.704601
Pioglitazone	0.5893272	2.758811
4-Hydroxyretinoic acid	0.8167053	2.189183
Bafilomycin A1	0.7737819	0.6510034
Rapamycin	0.8863109	0.7366618
Timosaponin A-III	2.568445	0.1658101
NVP-BEZ235	3.533643	0.2410671
PI-103	2.893271	0.2722712
AS605240	1.221578	0.6100098
Lithium Chloride	0.9060325	0.6344836
L-690.330	1.164733	0.6461087
Carbamazepine	1.100928	0.6510034
Sodium Valproate	1.399072	0.466838
Verapamil·HCl	1.409513	0.6797602
3-Methyladenine	0.7146172	0.6552864
Loperamide·HCl	4.593967	0.1235928
Amiodarone·HCl	5.220417	0.1590798
Nimodipine	0.8352668	0.6540626
Nitrendipine	0.787703	0.7030103
Niguldipine	4.940835	0.03303965
Penitrem A	1.865429	0.3120411
Ionomycin	4.430395	0.1217572
Rotenone	5.035963	0.1578561
TTFA	1.293504	0.5763583
Fluspirilene	1.37587	0.6913852
LY294002	0.9211137	0.8627019
Trifluoperazine·2HCl	2.683295	0.3677191
Sorafenib tosylate	8.222738	0.1596916
Niclosamide	7.697216	0.1272638
Rottlerin	4.808585	0.2110866
Caffeine	0.7656612	0.8994126
Metformin·HCl	0.7505801	0.8327215
Clonidine·HCl	1.00232	0.7935634
Rilmenidine	1.049884	0.9936368
2'.5'-Dideoxyadenosine	1.545244	0.5145619
Suramin·6Na	1.315545	1.209006
Wortmannin	0.8816705	1.071341
Pimozide	2.105568	0.6136808
STF-62247	1.158933	0.9251102
Spermidine	0.9199536	0.7023984
FK-866	3.776102	0.1560206
Tamoxifen citrate	1.777262	0.5469897
Minoxidil	0.8642691	0.8376163
Imiquimod	0.8886311	0.9820117
Imatinib mesylate	1.883991	0.6216348
AG112	1.317865	0.4955947
SU11652	3.346868	0.06363191
SP600125	0.7238979	1.059716
SB202190	1.027842	1.104381
Brefeldin A	7.216938	0.1603035
Tunicamycin	3.516241	0.2563632
Thapsigargin	4.419954	0.20558
A23187	6.2471	0.007953989
Capsaicin	1.12297	0.7268723
Dihydrocapsaicin	1.332947	0.8516887
Glucosamine HCl	1.087007	0.8682085
DTT	1.186775	0.6516153
Deoxycholate·Na	1.12645	1.127631
Chloroquine	0.5812065	1.087861
ABC294640·HCl	0.7575406	1.246329
Licochalcone A	0.9814385	1.070117
Curcumin	1.597448	0.6975037
Plumbagin	11.60093	0.007953989
6-Gingerol	0.9651972	0.8461821
Akt Inhibitor X·HCl	3.328306	0.1535732
PMSF	1.076566	0.7519579
MG132	4.943155	0.178047
ALLN	4.837587	0.272883
7-Ketocholesterol	4.25522	0.4386931
Hydroxychloroquine	0.4489559	1.059104
17-AAG	4.448956	0.1260401
Geldanamycin	5.705337	0.03732257
C1	0.9466357	0.9966961
Z36	5.643851	0.02263828
Rockout	0.6879351	1.02117
Go6850	2.299304	0.4631669
2-Deoxyglucose	1.235499	1.039525
Etoposide	3.099768	0.3824033
SMER28	1.591647	0.8608664
Trehalose	1.176334	1.206559
Norclomipramine·HCl	0.9013921	1.015663
C2-dihydroceramide	0.7958237	1.26652
Temozolomide	0.737819	1.289158
Resveratrol	0.7633411	0.7342144
Staurosporine	2.416473	0.10279
(±)Bay K8644	0.8677494	1.120901
Forskolin	1.006961	1.085414
Dibutyryl cAMP·Na	1.390951	0.8926823
Rolipram	1.788863	1.015663
8-CPT-cAMP·Na	1.838747	1.065223
EHNA·HCl	1.437355	1.343001
Bafilomycin A1	4.675174	0.9459129
Rapamycin	1.37239	0.9826236
Timosaponin A-III	2.350348	1.522271
NVP-BEZ235	0.8851508	0.6332599
PI-103	0.7958237	0.6510034
AS605240	0.6473318	0.8657612
Lithium Chloride	1.331787	0.9538668
L-690.330	0.8317865	0.6828194
Carbamazepine	0.6914153	1.027288
Sodium Valproate	0.5765661	1.059716
Verapamil·HCl	0.4141531	1.302007
3-Methyladenine	2.736659	1.257954
Loperamide·HCl	1.354988	1.388277
Amiodarone·HCl	1.798144	1.815345
Nimodipine	0.762181	1.322198
Nitrendipine	0.6844547	0.9024718
Niguldipine	0.7111369	0.9489721
Penitrem A	0.8167053	1.03463
Ionomycin	0.9396752	1.449462
Rotenone	3.882831	0.2998042
TTFA	0.5765661	1.318527
Fluspirilene	0.3955916	1.451297
LY294002	1.095128	1.295888
Trifluoperazine·2HCl	0.975638	1.330764
Sorafenib tosylate	2.199536	1.968306
Niclosamide	0.7505801	1.229197
Rottlerin	0.8770301	0.858419
Caffeine	0.6635731	1.03769
Metformin·HCl	1.364269	0.9361234
Clonidine·HCl	0.9802784	1.209006
Rilmenidine	0.7563805	1.436001
2'.5'-Dideoxyadenosine	0.7900232	1.393172
Suramin·6Na	0.662413	1.531449
Wortmannin	1.133411	1.308737
Pimozide	1.062645	1.189427
STF-62247	1.482599	1.560817
Spermidine	0.8422274	1.095815
FK-866	6.032483	0.1376652
Tamoxifen citrate	0.8631091	0.9703867
Minoxidil	1.285383	0.9550906
Imiquimod	1.016241	1.11723
Imatinib mesylate	0.8155453	1.366862
AG112	0.62413	1.295888
SU11652	0.5812065	1.317915
SP600125	1.107889	1.300171
SB202190	1.102088	1.403573
Brefeldin A	5.520882	0.6595693
Tunicamycin	0.8016241	1.275086
Thapsigargin	3.263341	0.2349486
A23187	7.226218	0.1443955
Capsaicin	0.9965197	1.133138
Dihydrocapsaicin	0.8781903	1.156388
Glucosamine HCl	0.8433875	1.202888
DTT	1.006961	1.162506
Deoxycholate·Na	0.8851508	1.331375
Chloroquine	0.9930394	1.322198
ABC294640·HCl	1.060325	1.251836
Licochalcone A	1.153132	1.205947
Curcumin	0.813225	1.090308
Plumbagin	3.737819	0.1651982
6-Gingerol	0.6194896	0.9960842
Akt Inhibitor X·HCl	0.8329467	1.065223
PMSF	0.924594	1.24327
MG132	5.848028	0.2973568
ALLN	1.030162	1.150881
7-Ketocholesterol	0.7343388	1.439672
Hydroxychloroquine	1.209977	1.255507
17-AAG	1.781903	0.7409447
Geldanamycin	5.943155	0.2985805
C1	0.9640371	1.17046
Z36	0.8364269	1.25673
Rockout	0.8074246	1.240211
Go6850	0.8932714	1.025453
2-Deoxyglucose	0.9443156	1.188204
Etoposide	1.272622	1.026676
SMER28	1.145012	1.184533
Trehalose	0.924594	1.374205
Norclomipramine·HCl	1.805104	1.372369
C2-dihydroceramide	1.424594	1.330152
Temozolomide	1.307425	1.037078
Resveratrol	1.113689	1.357073
Staurosporine	2.614849	0.1058492
(±)Bay K8644	0.8990719	1.396843
Forskolin	1.182135	1.363191
Dibutyryl cAMP·Na	1.146172	1.244493
Rolipram	0.9512761	1.469041
8-CPT-cAMP·Na	1.081206	1.246941
EHNA·HCl	1.040603	1.240822
D-Histidine	11.2181	1.019946
D-Valine	6.114849	1.161894
Kynuramine·2HBr	1.979118	1.075624
3-Methoxy-L-tyrosine·H2O	2.890951	1.202888
Harmine·HCl	2.261021	0.5304699
4-(Methyl-nitrosoamino)-1-(3-pyridyl)-1-butanone	0.7053365	0.9661038
1-Methyl-6-methoxy-1.2.3.4-tetrahydro-β-carboline	0.7076566	1.174131
D-Aspartic acid	11.2181	1.409692
D-Glutamic acid	2.660093	1.552863
D-Serine	1.37471	1.223691
D-Alanine	1.9942	1.238987
β-Alanine	0.7064965	1.325869
γ-D-Glutamylglycine	1.030162	1.164953
D-Arginine	0.7389791	1.209618
D-Asparagine	0.6415313	1.194934
1.1'-Ethylidene-bis(L-tryptophan)	1.286543	0.5849241
D-Cysteine	0.6937355	1.165565
D-Glutamine	0.7018561	1.253671
D-Isoleucine	11.30162	1.376652
D-Leucine	1.977958	1.543074
D-Lysine	1.423434	1.012604
D-Methionine	1.691415	1.191875
D-Ornithine	0.8561485	1.260401
D-Phenylalanine	0.9222738	1.123348
D-Proline	0.6983759	1.341165
D-Pyroglutamic acid	0.8921114	1.383994
D-Threonine	1.174014	0.8890113
D-Tryptophan	0.6879351	1.454968
D-Tyrosine	0.7366589	1.339941
L-Cysteine sulfinic acid	11.25522	1.005262
L-Homocysteinesulfinic acid	2.103248	1.535732
2.4-Dihydroxyphenylacetyl-L-asparagine	1.634571	0.8467939
Hypotaurine	1.578886	0.9979197
Imidazole-4-acetic acid sodium salt	0.9941995	1.227974
O-Phospho-L-serine	0.9617169	1.180861
Spaglumic acid	0.8236659	1.120289
S-Sulfo-L-cysteine	0.7830626	1.459863
Taurine	0.950116	1.165565
L-Kynurenine sulfate	0.7238979	1.255507
D-Kynurenine	0.7482598	1.460475
N-Acetyltryptamine	11.12529	0.791116
Agmatine sulfate	2.010441	1.517988
Butyl-β-carboline-3-carboxylate	1.617169	0.8253794
Salsolinol-1-carboxylic acid	1.824826	1.174743
Adrenochrome	1.068445	1.189427
Ethyl-β-carboline-3-carboxylate	0.9118329	1.097651
L-3.4-Dihydroxyphenyl-alanine	1.096288	1.054821
(-)3.4-Dihydroxynorephedrine	1.070766	1.27325
3.4-Dihydroxyphenylacetic acid	1.261021	0.9624327
DL-4-Hydroxy-3-methoxy-mandelic acid	0.9860789	1.469041
4-Hydroxy-3-methoxy-phenylacetic acid	0.8990719	1.357685
5-Methoxytryptamine	10.82135	0.8559716
6-Methoxytryptamine	1.987239	1.053598
5-Methoxy-DL-tryptophan	1.433875	1.059716
5-Methoxytryptophol	2.099768	0.7739843
3-Methoxytyramine	1.018561	1.240822
p-Methoxyphenylethylamine	0.9222738	1.061552
5-Methoxy-N.N-dimethyltryptamine	0.8085847	1.027288
3-Hydroxy-4-methoxyphenethylamine·HCl	0.8341067	1.353402
Harmane	1.187935	0.7709251
Harmaline·HCl·2H2O	1.465197	1.002815
Harmane-1.2.3.4-tetrahydro-3-carboxylic acid	0.9025522	1.155776
Tryptamine·HCl	9.626451	1.175355
trans-4-Hydroxycrotonic acid	2.174014	1.221243
Ouabain	3.99536	0.2771659
6-Formylindolo [3.2-b] carbazole	1.810905	1.058492
Indigo	1.060325	1.177802
Indirubin	6.394432	2.496329
Tyramine·HCl	0.975638	1.257954
3-Hydroxyphenethylamine·HCl	0.87587	1.207171
(S)-(-)-Nicotine	1.49884	0.6913852
(-)-Cotinine	1.107889	1.191263
N-Methylanabasine	0.8190255	1.300171
Myosmine	9.696055	1.117841
(+)-Nicotine	2.738979	1.508199
(1'S.2'S)-Nicotine-1'-oxide	2.182135	1.125184
β-Nicotyrine	1.664733	1.31302
N'-Nitrosonornicotine	1.192575	1.286099
D.L-Nornicotine	1.107889	1.281204
(R.S)-3-(2-Piperidinyl) pyridine	1.060325	1.237763
2-Phenethylamine·HCl	1.049884	0.9869065
Octopamine·HCl	1.317865	0.9752815
5-Hydroxy-L-tryptophan·2H2O	1.078886	1.111723
N-Acetyl-5-hydroxytrptamine	0.9315545	1.234704
D-Histidine	10.82599	2.189183
D-Valine	6.335267	1.372369
Kynuramine·2HBr	2.62181	1.050538
3-Methoxy-L-tyrosine·H2O	1.493039	1.050538
Harmine·HCl	2.058005	0.6552864
4-(Methyl-nitrosoamino)-1-(3-pyridyl)-1-butanone	1.12413	0.7580764
1-Methyl-6-methoxy-1.2.3.4-tetrahydro-β-carboline	0.7296984	0.9636564
D-Aspartic acid	9.074246	1.871023
D-Glutamic acid	1.707657	1.616495
D-Serine	1.145012	1.500857
D-Alanine	0.9849188	1.462922
β-Alanine	0.8433875	1.404797
γ-D-Glutamylglycine	1.200696	1.276309
D-Arginine	0.6218097	1.391336
D-Asparagine	0.7030162	1.383994
1.1'-Ethylidene-bis(L-tryptophan)	0.7726218	1.166177
D-Cysteine	0.6032482	1.317915
D-Glutamine	0.4512761	1.697871
D-Isoleucine	1.838747	1.536344
D-Leucine	1.646172	1.78047
D-Lysine	0.9849188	1.499021
D-Methionine	0.7169374	1.297112
D-Ornithine	0.924594	1.174131
D-Phenylalanine	1.116009	1.189427
D-Proline	0.824826	1.265296
D-Pyroglutamic acid	0.7169374	1.653818
D-Threonine	0.7354988	1.294053
D-Tryptophan	0.599768	1.514929
D-Tyrosine	0.5452436	1.665443
L-Cysteine sulfinic acid	1.858469	1.474547
L-Homocysteinesulfinic acid	1.527842	1.467817
2.4-Dihydroxyphenylacetyl-L-asparagine	1.133411	1.215125
Hypotaurine	1.033643	1.332599
Imidazole-4-acetic acid sodium salt	0.9733179	1.253671
O-Phospho-L-serine	0.9570765	1.06094
Spaglumic acid	0.9559165	1.024841
S-Sulfo-L-cysteine	0.8665893	1.40908
Taurine	0.7819026	1.053598
L-Kynurenine sulfate	0.7842227	1.285487
D-Kynurenine	0.5719258	1.835536
N-Acetyltryptamine	1.766821	1.454356
Agmatine sulfate	1.408353	1.593245
Butyl-β-carboline-3-carboxylate	0.9709977	1.227362
Salsolinol-1-carboxylic acid	1.146172	1.25673
Adrenochrome	1.039443	1.303842
Ethyl-β-carboline-3-carboxylate	1.062645	1.155776
L-3.4-Dihydroxyphenyl-alanine	0.9118329	0.9110377
(-)3.4-Dihydroxynorephedrine	0.9640371	1.104381
3.4-Dihydroxyphenylacetic acid	0.9965197	1.238987
DL-4-Hydroxy-3-methoxy-mandelic acid	0.7888631	1.224303
4-Hydroxy-3-methoxy-phenylacetic acid	0.7215777	1.484337
5-Methoxytryptamine	2.480278	2.799192
6-Methoxytryptamine	1.560325	1.47883
5-Methoxy-DL-tryptophan	1.095128	1.386441
5-Methoxytryptophol	1.00464	1.328928
3-Methoxytyramine	0.7517402	1.302007
p-Methoxyphenylethylamine	0.8944315	1.039525
5-Methoxy-N.N-dimethyltryptamine	0.8410673	1.206559
3-Hydroxy-4-methoxyphenethylamine·HCl	0.9767981	1.118453
Harmane	0.861949	1.186368
Harmaline·HCl·2H2O	0.7099768	1.40908
Harmane-1.2.3.4-tetrahydro-3-carboxylic acid	0.7807425	1.426823
Tryptamine·HCl	2.735499	2.734949
trans-4-Hydroxycrotonic acid	1.431555	1.314244
Ouabain	5.37239	0.2153696
6-Formylindolo [3.2-b] carbazole	1.392111	1.355849
Indigo	1.017401	1.374816
Indirubin	1.367749	1.908957
Tyramine·HCl	0.7714617	1.361356
3-Hydroxyphenethylamine·HCl	1.006961	1.254895
(S)-(-)-Nicotine	0.9419954	1.227974
(-)-Cotinine	0.9466357	1.259178
N-Methylanabasine	0.9930394	1.372981
Myosmine	2.562645	2.583823
(+)-Nicotine	2.045244	1.32954
(1'S.2'S)-Nicotine-1'-oxide	1.684455	1.402961
β-Nicotyrine	1.945476	1.240211
N'-Nitrosonornicotine	1.551044	1.327093
D.L-Nornicotine	1.756381	1.935267
(R.S)-3-(2-Piperidinyl) pyridine	1.256381	1.395007
2-Phenethylamine·HCl	1.639211	1.307513
Octopamine·HCl	1.197216	1.232868
5-Hydroxy-L-tryptophan·2H2O	1.205336	1.295277
N-Acetyl-5-hydroxytrptamine	1.12181	1.563265
SAM002264608	2.149652	0.2838962
SAM002264616	2.38167	0.3487518
SAM002264625	1.468678	0.2802252
SAM002264636	1.429234	0.3921928
SAM002264645	1.75058	0.2918502
SAM002264653	1.114849	0.375673
SAM003107539	2.491879	0.2820607
SAM002554890	1.292343	0.4503182
SAM002554902	2.006961	0.2722712
SAM002554911	1.339907	0.3389623
SAM002264609	2.926914	0.2037445
SAM002264617	1.544083	0.4136074
SAM002264627	1.048724	0.4264562
SAM002264637	3.535963	0.2429026
SAM002264646	1.191415	0.4050416
SAM002554879	1.052204	0.4454234
SAM002703134	0.9303944	0.3964758
SAM002554894	1.183295	0.4919236
SAM002554903	0.8515081	0.5335291
SAM002554912	1.447796	0.4068771
SAM002264610	0.9234339	0.3842389
SAM002264618	1.418794	0.4503182
SAM002264628	1.929234	0.2832844
SAM002264639	1.354988	0.4870289
SAM002264647	0.8886311	0.4711209
SAM002554881	1.018561	0.4949829
SAM002554886	1.788863	0.2539158
SAM002554895	4.526682	0.07525697
SAM002554904	0.9037123	0.5812531
SAM002554913	0.800464	0.4790749
SAM002264611	1.097448	0.4331865
SAM002264619	1.37355	0.5011013
SAM002264629	1.167053	0.4258443
SAM002264640	1.149652	0.6112335
SAM002264648	0.962877	0.4423642
SAM002554882	0.8294663	0.4448116
SAM002554887	0.9837587	0.4619432
SAM002554896	1.035963	0.5341409
SAM002554905	0.8352668	0.4925355
SAM002554915	1.75174	0.3120411
SAM002264612	1.12645	0.4980421
SAM002264620	1.155452	0.4423642
SAM002264631	0.9895592	0.4521537
SAM002264641	1.110209	0.4539892
SAM002264649	1.00348	0.4527656
SAM002554883	0.7354988	0.5885952
SAM002554888	0.8410673	0.4980421
SAM002554898	1.169374	0.5885952
SAM002554906	1.034803	0.5622858
SAM002554916	1.62645	0.4319628
SAM002264613	1.323666	0.482746
SAM002264621	1.319026	0.4521537
SAM002264632	0.9292343	0.5726872
SAM002264642	0.9315545	0.5867597
SAM002264650	1.169374	0.4674498
SAM002554884	0.8944315	0.5237396
SAM002554891	1.157773	0.5518845
SAM002554899	1.064965	0.5267988
SAM002554907	0.9176334	0.5879834
SAM002554917	0.7389791	0.4705091
SAM002264614	1.273782	0.5292462
SAM002264623	1.481439	0.4888644
SAM002264634	0.9234339	0.5763583
SAM002264643	1.12761	0.55372
SAM002264651	1.544083	0.4227851
SAM002554885	1.603248	0.4117719
SAM002554892	0.87587	0.5751346
SAM002554900	1.270302	0.51395
SAM002554908	0.8549884	0.5647332
SAM002554918	1.37239	0.4809104
SAM002264615	1.662413	0.4056534
SAM002297829	1.393271	0.407489
SAM002264635	1.432715	0.4558248
SAM002264644	1.763341	0.4307391
SAM002264652	1.736659	0.3597651
SAM002554914	1.264501	0.5053843
SAM002554889	1.534803	0.4393049
SAM002554901	1.368909	0.4564366
SAM002554910	1.132251	0.6271415
SAM002554919	1.584687	0.474792
SAM002264608	1.958237	0.3334557
SAM002264616	0.6902552	0.3805678
SAM002264625	0.3770302	0.2637053
SAM002264636	0.6299304	0.3040871
SAM002264645	0.5023202	0.296745
SAM002264653	0.8689095	0.2777778
SAM003107539	1.599768	0.2838962
SAM002554890	1.261021	0.5066079
SAM002554902	0.837587	0.3897455
SAM002554911	1.458237	0.5500489
SAM002264609	0.8584687	0.4876407
SAM002264617	0.900232	0.3548703
SAM002264627	0.8074246	0.4221733
SAM002264637	0.5881671	0.2777778
SAM002264646	0.587007	0.3383505
SAM002554879	0.699536	0.3652717
SAM002703134	0.5881671	0.4344102
SAM002554894	1.081206	0.3940284
SAM002554903	1.394432	0.3157122
SAM002554912	0.7238979	0.4117719
SAM002264610	0.6426914	0.5414831
SAM002264618	0.5568445	0.510279
SAM002264628	1.346868	0.3848507
SAM002264639	0.599768	0.2722712
SAM002264647	1.025522	0.304699
SAM002554881	0.6171694	0.4484826
SAM002554886	0.7238979	0.4607195
SAM002554895	1.022042	0.4515418
SAM002554904	0.6798144	0.4802986
SAM002554913	0.87587	0.486417
SAM002264611	0.7517402	0.4906999
SAM002264619	0.713457	0.5072198
SAM002264629	0.9176334	0.4870289
SAM002264640	0.8642691	0.2875673
SAM002264648	0.8167053	0.4692854
SAM002554882	0.4976798	0.3848507
SAM002554887	0.7807425	0.4185022
SAM002554896	1.013921	0.3781204
SAM002554905	1.140371	0.4044298
SAM002554915	0.7482598	0.4741801
SAM002264612	1.011601	0.4209496
SAM002264620	0.6345708	0.5029368
SAM002264631	1.009281	0.4289036
SAM002264641	1.214617	0.2863436
SAM002264649	1.258701	0.3328439
SAM002554883	0.9767981	0.3414097
SAM002554888	0.987239	0.3664953
SAM002554898	1.154292	0.4056534
SAM002554906	0.9187935	0.3860744
SAM002554916	0.5533643	0.5641214
SAM002264613	0.8549884	0.4399168
SAM002264621	0.9535963	0.4986539
SAM002264632	1.12761	0.5096672
SAM002264642	1.0058	0.3175477
SAM002264650	1.237819	0.3383505
SAM002554884	1.218097	0.3671072
SAM002554891	1.272622	0.3848507
SAM002554899	1.385151	0.4203377
SAM002554907	0.9744779	0.4081008
SAM002554917	1.015081	0.4056534
SAM002264614	1.423434	0.4986539
SAM002264623	0.7772622	0.4380813
SAM002264634	1.534803	0.3652717
SAM002264643	1.138051	0.4117719
SAM002264651	1.87935	0.2869554
SAM002554885	1.383991	0.3897455
SAM002554892	1.226218	0.3879099
SAM002554900	1.273782	0.4013705
SAM002554908	1.140371	0.423397
SAM002554918	0.9141532	0.4038179
SAM002264615	1.657773	0.4325747
SAM002297829	1.271462	0.4356339
SAM002264635	1.198376	0.4087127
SAM002264644	1.850348	0.3683309
SAM002264652	1.262181	0.4331865
SAM002554914	1.477958	0.4227851
SAM002554889	1.417633	0.3854626
SAM002554901	1.161253	0.5255752
SAM002554910	1.160093	0.4955947
SAM002554919	1.138051	0.4552129
SAM002554920	0.7830626	0.3628243
SAM002554928	0.8723898	0.3903573
SAM002554936	0.8677494	0.3108174
SAM002564250	1.728538	0.1560206
SAM002564205	2.225058	0.04466471
SAM002564213	1.041763	0.2520803
SAM002564222	1.074246	0.3303965
SAM002564229	0.9477958	0.3071463
SAM002564237	0.9060325	0.2900147
SAM002564258	1.015081	0.3077582
SAM002554921	0.87471	0.3652717
SAM002554929	0.787703	0.4417523
SAM002554937	0.8039443	0.4148311
SAM002564196	1.454756	0.2049682
SAM002564206	0.9176334	0.3248899
SAM002564214	0.7343388	0.3964758
SAM002564223	0.9338747	0.4331865
SAM002564230	0.575406	0.3579295
SAM002564238	0.5684455	0.3622124
SAM002564245	0.4941995	0.4019824
SAM002554922	0.9837587	0.2814488
SAM002554930	0.9338747	0.3726138
SAM002554938	0.987239	0.3236662
SAM002564200	0.6276102	0.3505874
SAM002564207	0.924594	0.3224425
SAM002564215	0.8317865	0.375673
SAM002564224	0.7389791	0.4319628
SAM002564231	1.232019	0.2477974
SAM002564239	0.800464	0.4081008
SAM002589919	0.9234339	0.3921928
SAM002554923	0.7935035	0.3579295
SAM002554931	0.7610209	0.3450808
SAM002564189	1.38167	0.2465737
SAM002564201	0.8445476	0.3193833
SAM002564208	0.5928074	0.2991924
SAM002564216	1.474478	0.2165933
SAM002564254	0.9060325	0.3291728
SAM002564232	3.806264	0.1174743
SAM002564240	1.885151	0.1731522
SAM002589920	1.12181	0.316324
SAM002554924	1.306265	0.2661527
SAM002554932	1.029002	0.4001468
SAM002564191	1.37935	0.2520803
SAM002564202	1.015081	0.2306657
SAM002564209	0.8712297	0.2771659
SAM002564217	1.133411	0.2441263
SAM002564225	0.937355	0.4013705
SAM002703137	0.8422274	0.2698238
SAM002564241	0.9976798	0.3983113
SAM002589921	1.037123	0.3420215
SAM002554925	1.194896	0.2612579
SAM002554933	0.9686775	0.3224425
SAM002564193	0.861949	0.3707783
SAM002564251	0.9466357	0.3297846
SAM002564210	0.737819	0.3273372
SAM002564218	5.286543	0.04833578
SAM002564226	2.448956	0.2202643
SAM002564233	0.9709977	0.3872981
SAM002564257	1.328306	0.4062653
SAM002589925	1.069606	0.3848507
SAM002554926	1.534803	0.3236662
SAM002554934	0.9582366	0.288791
SAM002703133	2.842227	0.1523495
SAM002564203	1.62297	0.3279491
SAM002564211	1.324826	0.4393049
SAM002564219	1.395592	0.3762849
SAM002564227	1.168213	0.4191141
SAM002564235	1.112529	0.3891336
SAM002564242	1.24478	0.3707783
SAM002589926	1.017401	0.3487518
SAM002554927	1.49884	0.288791
SAM002554935	1.730858	0.2747186
SAM002564195	1.452436	0.415443
SAM002564204	1.74478	0.3377386
SAM002564212	1.611369	0.3303965
SAM002564220	3.008121	0.1817181
SAM002564228	3.015081	0.2000734
SAM002564236	1.468678	0.391581
SAM002564244	1.25058	0.3689427
SAM002589927	1.182135	0.34814
SAM002554920	1.056845	0.4766275
SAM002554928	1.12529	0.435022
SAM002554936	0.6647332	0.427068
SAM002564250	0.6716937	0.3383505
SAM002564205	2.591647	0.05751346
SAM002564213	0.6334107	0.4148311
SAM002564222	0.4663573	0.4564366
SAM002564229	0.4222738	0.3695546
SAM002564237	0.7366589	0.4142193
SAM002564258	1.009281	0.3444689
SAM002554921	0.9930394	0.6718062
SAM002554929	0.7308584	0.4760157
SAM002554937	0.662413	0.4717327
SAM002564196	0.5290023	0.4295154
SAM002564206	0.6925754	0.4711209
SAM002564214	0.5823666	0.4998776
SAM002564223	0.7401392	0.5469897
SAM002564230	0.5417634	0.5635095
SAM002564238	0.6426914	0.4637788
SAM002564245	0.6508121	0.4582722
SAM002554922	0.8422274	0.5053843
SAM002554930	0.7401392	0.4796867
SAM002554938	0.7726218	0.4778512
SAM002564200	0.6102088	0.4539892
SAM002564207	0.5916473	0.5041605
SAM002564215	0.7552204	0.4796867
SAM002564224	0.4965197	0.5145619
SAM002564231	0.6426914	0.4858052
SAM002564239	0.5556844	0.4851933
SAM002589919	0.5638051	0.5292462
SAM002554923	0.7563805	0.5910426
SAM002554931	0.7482598	0.5310817
SAM002564189	0.7598608	0.51395
SAM002564201	0.8213457	0.4148311
SAM002564208	0.7262181	0.4203377
SAM002564216	0.6589327	0.3664953
SAM002564254	0.7923434	0.4839697
SAM002564232	0.7146172	0.4472589
SAM002564240	0.9675174	0.4839697
SAM002589920	0.7180974	0.5433186
SAM002554924	0.9489559	0.4264562
SAM002554932	0.6496519	0.5567793
SAM002564191	0.6090487	0.5830886
SAM002564202	0.5962877	0.3805678
SAM002564209	0.6310905	0.3713901
SAM002564217	0.9570765	0.3781204
SAM002564225	1.035963	0.356094
SAM002703137	0.9733179	0.4521537
SAM002564241	0.9698376	0.4466471
SAM002589921	0.5858468	0.4723446
SAM002554925	0.7354988	0.6271415
SAM002554933	0.9860789	0.518233
SAM002564193	0.9060325	0.5800294
SAM002564251	0.6542923	0.4227851
SAM002564210	1.032483	0.3438571
SAM002564218	0.7180974	0.296745
SAM002564226	1.284223	0.3095937
SAM002564233	0.7703016	0.5255752
SAM002564257	0.7853828	0.4607195
SAM002589925	0.8283063	0.4282917
SAM002554926	0.8201856	0.5280225
SAM002554934	0.8932714	0.4925355
SAM002703133	0.8503481	0.5592266
SAM002564203	0.9814385	0.5059961
SAM002564211	0.9593968	0.3775086
SAM002564219	1.011601	0.4001468
SAM002564227	1.0058	0.3738375
SAM002564235	1.269142	0.4698972
SAM002564242	1.332947	0.3567058
SAM002589926	1.010441	0.4919236
SAM002554927	1.135731	0.4937592
SAM002554935	1.344548	0.5543318
SAM002564195	1.077726	0.5335291
SAM002564204	1.009281	0.4503182
SAM002564212	1.537123	0.415443
SAM002564220	1.196056	0.4331865
SAM002564228	1.279582	0.427068
SAM002564236	1.302784	0.5720754
SAM002564244	1.335267	0.4252325
SAM002589927	1.597448	0.3420215
SAM002589929	2.281903	0.1492903
SAM002589939	2.054524	0.272883
SAM002589947	2.49768	0.1676456
SAM002699904	7.439675	0.05628977
SAM002548959	2.62761	0.1431718
SAM002548936	1.040603	0.3750612
SAM002548935	1.068445	0.09300049
SAM002548982	0.6658933	0.4368576
SAM002699891	1.911833	0.3787323
SAM002264603	1.243619	0.4337983
SAM002589930	0.8085847	0.5971611
SAM002589940	1.179814	0.427068
SAM002699896	11.60093	0.000611845
SAM003107541	0.6763341	0.5035487
SAM002548969	1.816705	0.2422908
SAM002548937	0.8921114	0.5726872
SAM002548934	1.041763	0.415443
SAM002264598	0.7784223	0.5469897
SAM002264595	6.476798	0.07342144
SAM002699890	0.9106728	0.5219041
SAM002589932	0.8863109	0.4962066
SAM002589936	1.095128	0.5445423
SAM002699897	0.7482598	0.5598385
SAM002548956	2.900232	0.1713167
SAM002548968	5.800464	0.02692119
SAM002548942	0.9071926	0.5476016
SAM002548930	0.9257541	0.4142193
SAM002548975	2.900232	0.1395007
SAM002264597	1.534803	0.356094
SAM002264605	1.457077	0.3701664
SAM002699895	1.096288	0.4858052
SAM002589943	1.024362	0.5194567
SAM002699898	1.452436	0.332232
SAM002548950	0.786543	0.5053843
SAM002548966	1.222738	0.4295154
SAM002589905	0.7737819	0.5133382
SAM002548933	1.169374	0.5402594
SAM002548971	1.438515	0.3108174
SAM002264596	1.010441	0.5200685
SAM002264606	0.7308584	0.5341409
SAM002589934	1.069606	0.5108908
SAM002589944	1.00348	0.4741801
SAM002699899	1.162413	0.5494371
SAM002548955	0.9686775	0.5347528
SAM002548945	0.6821346	0.5720754
SAM002548965	0.9071926	0.4380813
SAM002548940	6.926914	0.0850465
SAM002548976	0.8468677	0.4276799
SAM002548978	4.62181	0.1566324
SAM002264607	0.8735499	0.4386931
SAM002589935	1.312065	0.5353647
SAM002589979	0.8851508	0.4570484
SAM002699893	0.8515081	0.5586148
SAM002548951	0.8515081	0.5500489
SAM002703135	0.900232	0.5359765
SAM002548974	0.912993	0.4974302
SAM002548931	1.081206	0.4594958
SAM002264590	0.762181	0.5304699
SAM002264599	1.305104	0.4515418
SAM002589948	0.9292343	0.3744493
SAM002589937	3.634571	0.14256
SAM002589945	0.9779583	0.5445423
SAM002699901	1.018561	0.5084435
SAM002548957	1.112529	0.5041605
SAM002548948	1.261021	0.4558248
SAM002548963	1.284223	0.5194567
SAM002589901	1.058005	0.442976
SAM002264591	1.50348	0.4013705
SAM002264600	1.416473	0.4411405
SAM002589981	2.663573	0.2771659
SAM002589938	4.109049	0.1658101
SAM002699894	7.435035	0.134606
SAM002699903	1.698376	0.3928047
SAM002548958	1.564965	0.4399168
SAM002548938	2.727378	0.2159814
SAM002548961	1.535963	0.3928047
SAM002548983	1.703016	0.4417523
SAM002264592	1.24594	0.4558248
SAM002264601	6.727378	0.1339941
SAM002589949	1.599768	0.2973568
SAM002589929	3.399072	0.4906999
SAM002589939	1.477958	0.3793441
SAM002589947	2.156613	0.3291728
SAM002699904	4.389791	0.1811062
SAM002548959	1.810905	0.2900147
SAM002548936	0.8027842	0.3713901
SAM002548935	0.8352668	0.3567058
SAM002548982	1.12297	0.3793441
SAM002699891	0.6705337	0.4025942
SAM002264603	1.605568	0.3493637
SAM002589930	1.75522	0.5298581
SAM002589940	0.7726218	0.4686735
SAM002699896	1.450116	0.004894763
SAM003107541	1.4942	0.4796867
SAM002548969	0.5475638	0.5316936
SAM002548937	0.9559165	0.6234704
SAM002548934	1.12413	0.5053843
SAM002264598	0.7517402	0.5286344
SAM002264595	0.6020882	0.5304699
SAM002699890	0.8422274	0.4466471
SAM002589932	1.272622	0.5800294
SAM002589936	0.6102088	0.6277533
SAM002699897	0.9640371	0.6919971
SAM002548956	1.37587	0.407489
SAM002548968	0.4976798	0.5414831
SAM002548942	0.638051	0.6228585
SAM002548930	0.9234339	0.6993392
SAM002548975	1.073086	0.5885952
SAM002264597	0.7076566	0.5818649
SAM002264605	0.9361949	0.6063387
SAM002699895	1.412993	0.613069
SAM002589943	0.6299304	0.6987274
SAM002699898	0.9466357	0.7495105
SAM002548950	0.8886311	0.6632403
SAM002548966	0.7366589	0.5971611
SAM002589905	0.5614849	0.6448849
SAM002548933	0.6218097	0.6626285
SAM002548971	0.9164733	0.6350955
SAM002264596	0.5556844	0.7409447
SAM002264606	0.9419954	0.5879834
SAM002589934	1.412993	0.6479442
SAM002589944	0.6728538	0.6436613
SAM002699899	0.9060325	0.7446157
SAM002548955	0.6055685	0.5506608
SAM002548945	0.7447796	0.6669114
SAM002548965	0.8468677	0.5451542
SAM002548940	3.114849	0.1982379
SAM002548976	0.6600928	0.6993392
SAM002548978	2.335267	0.1915076
SAM002264607	0.6415313	0.6528389
SAM002589935	1.37239	0.6308125
SAM002589979	0.9663573	0.5947136
SAM002699893	1.078886	0.6773128
SAM002548951	0.8631091	0.5096672
SAM002703135	0.7853828	0.69628
SAM002548974	0.7320186	0.6399902
SAM002548931	0.8654292	0.6155164
SAM002264590	0.7633411	0.6699706
SAM002264599	0.7911833	0.6546745
SAM002589948	1.168213	0.6014439
SAM002589937	3.62993	0.2991924
SAM002589945	1.029002	0.6552864
SAM002699901	1.040603	0.565957
SAM002548957	1.323666	0.4931473
SAM002548948	0.7993039	0.6302007
SAM002548963	0.7993039	0.6748654
SAM002589901	0.8399072	0.5745227
SAM002264591	0.9489559	0.6136808
SAM002264600	1.088167	0.5414831
SAM002589981	1.069606	0.5439305
SAM002589938	2.965197	0.2753304
SAM002699894	1.102088	0.4380813
SAM002699903	1.264501	0.6173519
SAM002548958	2.293504	0.3713901
SAM002548938	1.216937	0.577582
SAM002548961	0.824826	0.6020558
SAM002548983	1.213457	0.5671806
SAM002264592	0.9443156	0.6314244
SAM002264601	1.142691	0.4038179
SAM002589949	1.24594	0.5524963
C21H27NO4.HCl	0.9060325	1.269579
C15H13FO2	0.8085847	1.061552
C8H15N7O2S3	0.4837587	1.245717
C13H21NO3.0.5H2O4S	0.7923434	1.164342
C20H24ClN3S.2C4H4O4	1.960557	0.2606461
C18H23NO.HCl	1.982599	0.3830152
C10H12N2O	0.8271462	0.866373
C19H21NS.C4H4O4	0.6322506	0.9544787
C26H28Cl2N4O4	2.312065	0.3622124
C10H17N3S	0.638051	0.8902349
C15H20Cl2N2O3	0.6206496	0.9948605
C7H9NO2	0.6334107	1.255507
C10H14ClN3.HCl	0.5800464	1.321586
C17H25NO.HCl	0.9083527	1.14048
C12H16N2	0.6009281	0.8143661
C13H8ClN5O	0.9895592	0.8461821
C3H6N2O2	0.8805104	0.7978463
C18H24O2	0.8329467	1.218796
C16H21N3.HCl	0.7981439	0.7825502
C14H22N2O	0.8283063	0.7544053
C15H20ClN3O2.H2O.HCl	0.9211137	0.8400636
C18H18ClN3O.C4H6O4	0.9547564	0.9367352
C35H60N2O4.2Br-	0.6287703	1.03769
C15H18O7.C15H16O6	1.017401	0.8162017
C22H17ClN2	1.428074	0.5965492
C20H24N2OS.0.25H2O.HCl	1.614849	0.7384973
C15H21F3N2O2.C4H4O4	1.062645	0.8015174
C10H20N2O2	0.8631091	0.9789525
C6H8ClN7O.2H2O.HCl	0.8654292	0.9269457
C19H16ClNO4.0.25H2O	0.824826	0.9293931
C17H18BrNO.HBr	0.9164733	0.9134851
C18H25NO.H2O.HBr	1.11833	0.7550172
C6H9N3O3	0.7331787	0.9287812
C19H25N5O4.2H2O.HCl	1.537123	0.7709251
C22H23ClN2O2	0.9617169	0.5316936
C23H29ClFN3O4.H2O	2.966357	0.3493637
C19H21NO.HCl	1.451276	0.7140235
C17H21NO.HCl	1.313225	0.7134116
C13H14N2.HCl	1.271462	0.7593001
C16H22N4O3	0.7842227	0.9679393
C10H13N5O3.0.25H2O	1.668213	0.621023
C18H19NOS	1.611369	0.5549437
C17H21NO4.3H2O.HBr	0.7389791	0.9697748
C15H10O	5.178654	0.3426334
C8H12N2.H2O4S	1.037123	0.6161283
C16H15Cl2N.HCl	1.143852	0.5647332
C21H24F3N3S.2HCl	4.066125	0.3212188
C17H21NO3.HBr	1.163573	0.8418992
C20H24O2	1.088167	0.8737151
C19H20FNO3.C4H4O4	1.691415	0.3567058
C26H37NO2	3.290023	0.569628
C21H23NO4S	1.24478	0.7697014
C27H38N2O4.0.5H2O.HCl	1.059165	0.5561674
C4H5NO3S	1.62181	0.9453011
C8H5F3N2OS.HCl	0.9907193	0.5806412
C19H22ClN5O.HCl	1.197216	0.6522271
C17H23NO.C4H6O6	1.740139	0.6773128
C21H27NO2.0.5H2O.0.5C4H6O6	3.603248	0.4393049
C9H13N3O5	4.199536	0.3701664
C22H18O11	1.139211	0.866373
C11H16N2O2.HCl	1.076566	0.8969653
C14H10Cl2NNaO2	1.199536	0.5445423
C13H17N.HCl	1.12181	0.7464513
C21H26N2OS2.C6H6O3S	2.287703	0.6981155
C26H26N2O3.1H2O.HCl	1.837587	0.3206069
C19H21N5O4.0.75H2O.HCl	1.513921	0.4876407
C7H16N4O2.C2H4O2	1.838747	0.5904307
C10H20N2S4	4.62181	0.6051151
C20H22N8O5.3H2O	2.341067	0.5580029
C7H7NO3	1.076566	0.9557024
C17H18N2O6	2.568445	0.4117719
C21H30O2	1.736659	0.8296623
C18H27NO3	1.759861	0.625306
C12H10F2N2O3	1.906032	0.8266031
C9H12N2	0.987239	0.9348996
C20H29N5O3.HCl	1.75522	0.2991924
C20H23N.HCl	3.99768	0.3071463
C16H18N4O2.0.5H2O.HCl	1.857309	0.6228585
C11H13F3N2.HCl	1.641531	0.8645374
C17H23ClO4	1.423434	0.6081743
C21H27NO4.HCl	1.075406	0.8247675
C15H13FO2	0.787703	0.8914586
C8H15N7O2S3	0.5893272	0.7470632
C13H21NO3.0.5H2O4S	0.5150812	0.9226627
C20H24ClN3S.2C4H4O4	0.5533643	0.783162
C18H23NO.HCl	0.7842227	0.9599853
C10H12N2O	0.8259861	0.8675967
C19H21NS.C4H4O4	0.7494199	0.6534508
C26H28Cl2N4O4	0.6542923	0.7813265
C10H17N3S	0.7900232	0.7550172
C15H20Cl2N2O3	0.6670533	0.8406755
C7H9NO2	0.6078886	0.8180372
C10H14ClN3.HCl	0.6148492	0.8535242
C17H25NO.HCl	0.762181	0.9685512
C12H16N2	0.5835267	0.7905042
C13H8ClN5O	0.8607889	1.294665
C3H6N2O2	1.213457	0.6846549
C18H24O2	0.6937355	0.7770436
C16H21N3.HCl	0.6473318	0.9862947
C14H22N2O	0.7111369	1.108052
C15H20ClN3O2.H2O.HCl	0.9396752	0.9593735
C18H18ClN3O.C4H6O4	0.5962877	1.048091
C35H60N2O4.2Br-	0.5707657	1.008321
C15H18O7.C15H16O6	0.6658933	0.7354381
C22H17ClN2	0.6055685	0.6565101
C20H24N2OS.0.25H2O.HCl	1.207657	1.16373
C15H21F3N2O2.C4H4O4	0.8352668	0.6204112
C10H20N2O2	0.8584687	0.4466471
C6H8ClN7O.2H2O.HCl	0.8236659	0.6118453
C19H16ClNO4.0.25H2O	0.6983759	0.3554821
C17H18BrNO.HBr	0.8155453	1.045032
C18H25NO.H2O.HBr	0.6438515	1.01444
C6H9N3O3	0.787703	1.008933
C19H25N5O4.2H2O.HCl	0.8027842	0.8217083
C22H23ClN2O2	0.7703016	0.5433186
C23H29ClFN3O4.H2O	1.041763	1.028512
C19H21NO.HCl	1.060325	0.8370044
C17H21NO.HCl	0.8016241	0.5843123
C13H14N2.HCl	0.8607889	0.5690162
C16H22N4O3	0.861949	0.5433186
C10H13N5O3.0.25H2O	0.9477958	0.9140969
C18H19NOS	0.7076566	1.093979
C17H21NO4.3H2O.HBr	0.7088167	0.9911894
C15H10O	0.8283063	0.7972345
C8H12N2.H2O4S	0.7761021	0.6583456
C16H15Cl2N.HCl	1.583527	1.138644
C21H24F3N3S.2HCl	1.204176	0.6834312
C17H21NO3.HBr	0.9234339	0.7299315
C20H24O2	1.091647	0.6632403
C19H20FNO3.C4H4O4	1.011601	0.4631669
C26H37NO2	1.266821	0.90186
C21H23NO4S	0.7575406	0.6742535
C27H38N2O4.0.5H2O.HCl	0.8306264	1.008933
C4H5NO3S	1.081206	0.8009055
C8H5F3N2OS.HCl	1.090487	0.4882526
C19H22ClN5O.HCl	1.193735	0.6895497
C17H23NO.C4H6O6	0.9408352	0.6718062
C21H27NO2.0.5H2O.0.5C4H6O6	1.051044	0.5066079
C9H13N3O5	2.50116	0.2355604
C22H18O11	1.102088	0.4441997
C11H16N2O2.HCl	1.321346	1.047479
C14H10Cl2NNaO2	1.12413	0.5684043
C13H17N.HCl	1.00464	1.052986
C21H26N2OS2.C6H6O3S	1.025522	0.7127998
C26H26N2O3.1H2O.HCl	0.8387471	0.6852668
C19H21N5O4.0.75H2O.HCl	1.986079	1.065223
C7H16N4O2.C2H4O2	1.459397	0.8804454
C10H20N2S4	8.257541	0.2759422
C20H22N8O5.3H2O	1.954756	0.6718062
C7H7NO3	1.12877	0.8492413
C17H18N2O6	1.400232	0.8565835
C21H30O2	1.482599	0.3591532
C18H27NO3	1.274942	0.8241556
C12H10F2N2O3	1.395592	0.6815957
C9H12N2	1.205336	0.5243514
C20H29N5O3.HCl	1.50464	1.302007
C20H23N.HCl	1.232019	1.100098
C16H18N4O2.0.5H2O.HCl	1.473318	0.7611356
C11H13F3N2.HCl	1.62065	1.545521
C17H23ClO4	1.62645	0.7941752
C16H17N3O4S	0.8399072	0.4986539
C15H22N2O4	1.365429	0.4209496
C15H23N3O4S	1.555684	0.4197259
C17H13ClN4	1.559165	0.2594224
C43H53NO14	2.439675	0.3432452
C20H30O2	0.9454756	0.5702398
C13H17ClN2O2	0.8387471	0.7366618
C16H12FN3O3	3.958237	0.4142193
C20H22O8	0.9849188	0.8571953
C16H23N3O4.CH4O3S	0.8607889	0.7917278
C9H12N2O4S	0.7691416	0.7378855
C10H11NO3	0.8955917	0.6895497
C9H8N2O2	0.9779583	0.5879834
C9H7Cl2N5	0.7761021	0.8596427
C18H18O2	0.8665893	0.8596427
C19H15F3N4O3.C7H8O3S	0.7552204	0.9208272
C22H27ClF2O5	1.074246	0.7599119
C44H69NO12	1.506961	0.7537934
C7H11N3O3	1.139211	1.133749
C18H13Cl4N3O.HNO3	3.617169	0.4454234
C23H32N2O5	0.7053365	0.9355115
C22H24ClN3O.HCl	7.033643	0.1352178
C17H11N5	1.029002	0.4619432
C13H17NO	1.051044	0.6418257
C22H31NO.C4H6O6	0.8839907	0.6907734
C15H23N3O3S	0.6890951	0.7935634
C14H9Cl3N2OS	1.078886	0.6185756
C13H20N6O4.HCl	1.141531	0.8394518
C19H27N5O5.HCl	1.261021	0.9685512
C42H69NO15	1.12413	0.8021292
C22H29N2O.Br-	0.887471	0.8314978
C11H16N2O	1.171694	0.5090553
C17H25N3O5S	1.230858	0.3921928
C13H18ClNO	7.611369	0.09605972
C13H18ClNO	1.664733	0.5457661
C11H16FN3O3	0.9941995	0.7641948
C17H21NO.HCl	0.9605569	0.6204112
C17H14O4S	1.474478	0.6785365
C19H27NO3	1.082367	0.9049192
C14H19N5O4	0.7587007	0.9361234
C18H26O2	1.158933	0.7042339
C15H12O7	1.045244	0.4821341
C29H53NO5	8.653132	0.07464513
C19H27N5O4	1.281903	0.6534508
C20H22FNO3	1.428074	0.4423642
C19H28O8	9.412993	0.1719285
C18H31NO4.0.5C4H4O4	0.9918793	0.8162017
C23H27Cl2N3O2	3.849188	0.5402594
C24H32O4	1.432715	0.8418992
C12H20N2O3S.HCl	0.9930394	1.01444
C12H21N5O2S2	1.110209	0.7030103
C18H20FN3O4	0.950116	0.8296623
C18H19N3O.HCl	1.517401	0.4490945
C17H27N3O4S	0.9767981	0.6467205
C24H26N6O3	1.5	0.8565835
C35H38Cl2N8O4	5.737819	0.1694812
C24H21F2NO3	1.0058	0.7342144
C22H29NO5.C4H4O4	7.742459	0.2832844
C14H18N4O2	1.263341	0.8932942
C17H18FN3O3S	1.102088	0.8498532
C4H4FN3O	1.336427	0.7329907
C18H18N6O5S2.C3H8O2	1.055684	0.7195301
C21H28O2	1.228538	0.4968184
C26H27ClN2O.HCl	6.654292	0.2367841
C22H22ClN6O.K+	1.293504	0.7843857
C21H27N5O9S2	1.131091	1.035242
C20H25NO2S2.HCl	1.564965	0.4399168
C20H32O2	1.451276	0.7923397
C11H12N2O2S	1.037123	0.9306167
C15H12O7	1.332947	0.7403328
C15H12N2O2	3.022042	0.3499755
C19H30O5	0.975638	1.112947
C17H23NO4.HCl	2.657773	0.197626
C23H30N4O2S.HCl	8.517402	0.2900147
C6H6N6O2	2.183295	0.3414097
C17H25NO4.HCl	1.345708	0.9281694
C26H27NO9.HCl	5.359629	0.1125795
C20H24N2O6	2.566125	0.3872981
C10H12N2O4	1.901392	0.4105482
C17H18N4O.HCl	2.482599	0.4203377
C16H17N3O4S	0.9327146	1.688693
C15H22N2O4	0.8457077	1.417646
C15H23N3O4S	0.6171694	1.208395
C17H13ClN4	0.5707657	1.417646
C43H53NO14	1.529002	0.34814
C20H30O2	0.5939675	1.267743
C13H17ClN2O2	0.5730858	1.574278
C16H12FN3O3	1.552204	0.795399
C20H22O8	0.6902552	0.977117
C16H23N3O4.CH4O3S	0.786543	0.9832354
C9H12N2O4S	0.686775	2.409447
C10H11NO3	0.6566125	1.544909
C9H8N2O2	0.5928074	1.686858
C9H7Cl2N5	0.6218097	1.802496
C18H18O2	0.5058005	1.840431
C19H15F3N4O3.C7H8O3S	0.6763341	1.458027
C22H27ClF2O5	0.7111369	1.466593
C44H69NO12	0.5916473	1.764562
C7H11N3O3	0.7157773	1.171072
C18H13Cl4N3O.HNO3	0.612529	1.413363
C23H32N2O5	0.7540603	1.947504
C22H24ClN3O.HCl	0.7111369	1.297724
C17H11N5	0.662413	1.319139
C13H17NO	0.5777262	1.387665
C22H31NO.C4H6O6	0.5023202	1.651982
C15H23N3O3S	0.7807425	1.0279
C14H9Cl3N2OS	0.8097448	1.156388
C13H20N6O4.HCl	0.5301624	1.581008
C19H27N5O5.HCl	0.6740139	1.000367
C42H69NO15	0.8167053	1.434165
C22H29N2O.Br-	0.9269142	1.784141
C11H16N2O	0.662413	1.531449
C17H25N3O5S	0.8433875	1.372369
C13H18ClNO	0.6612529	1.416422
C13H18ClNO	0.6148492	1.569995
C11H16FN3O3	1.013921	1.001591
C17H21NO.HCl	0.7900232	1.060328
C17H14O4S	0.6044083	1.609765
C19H27NO3	0.712297	1.076236
C14H19N5O4	0.7784223	1.339941
C18H26O2	0.8897912	1.738864
C15H12O7	0.8190255	1.447626
C29H53NO5	1.031322	0.8192609
C19H27N5O4	0.6600928	1.193098
C20H22FNO3	0.6589327	1.260401
C19H28O8	1.182135	0.8828928
C18H31NO4.0.5C4H4O4	0.9361949	0.90186
C23H27Cl2N3O2	0.7308584	1.484949
C24H32O4	0.9907193	1.024841
C12H20N2O3S.HCl	0.7610209	1.138032
C12H21N5O2S2	1.00464	1.447626
C18H20FN3O4	0.924594	1.305066
C18H19N3O.HCl	0.9593968	0.9024718
C17H27N3O4S	0.7482598	1.194934
C24H26N6O3	0.7494199	0.9000245
C35H38Cl2N8O4	1.343387	0.739721
C24H21F2NO3	0.8190255	0.9361234
C22H29NO5.C4H4O4	1.323666	0.9220509
C14H18N4O2	1.078886	0.9404063
C17H18FN3O3S	0.9153132	0.8370044
C4H4FN3O	1.313225	1.130078
C18H18N6O5S2.C3H8O2	0.937355	1.498409
C21H28O2	0.9396752	0.7629711
C26H27ClN2O.HCl	0.712297	0.9459129
C22H22ClN6O.K+	0.8677494	1.013828
C21H27N5O9S2	0.8341067	0.9526432
C20H25NO2S2.HCl	0.9837587	0.6565101
C20H32O2	0.9918793	1.309349
C11H12N2O2S	0.8561485	1.01138
C15H12O7	1.186775	1.070729
C15H12N2O2	1.633411	0.9862947
C19H30O5	1.312065	0.9520313
C17H23NO4.HCl	1.314385	0.79907
C23H30N4O2S.HCl	1.452436	0.4790749
C6H6N6O2	1.132251	0.7146353
C17H25NO4.HCl	1.078886	0.7764317
C26H27NO9.HCl	3.889791	0.3120411
C20H24N2O6	1.214617	0.8357807
C10H12N2O4	1.49536	0.8449584
C17H18N4O.HCl	1.235499	0.7868331
C16H24N2O4	1.991879	0.6913852
C11H12N2	2.066125	0.8657612
C11H14N4O2	1.740139	0.5384239
C10H15NO2	1.068445	0.5249633
C24H34O5	1.868909	0.5353647
C22H32O3	1.220418	0.3664953
C22H27N3O2	4.264501	0.2263828
C21H27N3O3S.2HCl	1.584687	0.4344102
C16H25NO2.HCl	1.517401	0.3414097
C21H28O5	0.9930394	0.5219041
C26H28ClNO.C6H8O7	2.186775	0.7531816
C22H26F3N3OS.2HCl	7.080046	0.3077582
C8H11N3O6	2.526682	0.5843123
C8H13N3O4S	1.314385	1.442119
C15H14ClN3O4S	1.99536	0.8253794
C13H19N5.H2O	1.435035	0.5243514
C22H29FO4	2.460557	0.9777288
C26H21N3O.0.25H2O.2HCl	1.009281	0.6191875
C16H14ClN3O	1.459397	0.5934899
C21H21N.HCl	1.433875	0.9055311
C59H84N18O14.C2H4O2	0.9930394	1.636074
C19H24N2O.HCl	3.616009	0.3199951
C21H30O4	1.233179	0.5121145
C13H21N5O4.C6H5NO2	1.170534	0.9220509
C10H10N2	1.944316	0.7776554
C7H5N3O2	1.62645	0.5892071
C16H19ClN2.C4H4O4	1.948956	0.7794909
C22H29ClO5	1.154292	0.6454968
C16H15N5O7S2.3H2O	5.387471	0.1633627
C29H39NO9	7.294663	0.1401126
C20H26O6	1.429234	1.406021
C14H13O3.Na+	1.657773	0.5910426
C6H7NO	1.161253	0.7519579
C9H13NO2	1.576566	0.4411405
C18H19NOS.HCl	4.052204	0.2679883
C11H14N2O	1.151972	0.6161283
C12H17N5	1.655452	0.8058003
C17H19N3O3S	1.49652	0.5549437
C14H13N5O5S2	1.182135	0.69628
C21H30O4	1.277262	0.8388399
C21H22N4O6S	2.87471	0.6987274
C15H22N2O.HCl	1.743619	0.4601077
C21H23ClFNO2.HCl	4.300464	0.2508566
C14H12O3	1.705336	0.7201419
C23H32N6O4S.C6H8O7	1.617169	0.6100098
C12H9NS	1.803944	0.5469897
C20H21N5O3S.2H2O	1.771462	0.6650759
C19H20N2O3.CH4O3S	2.020882	0.5549437
C11H12Cl2N2O.HCl	1.597448	0.4576603
C34H57N2O4.Br-	1.37007	0.684043
C24H30N2O2.HCl	1.367749	1.453133
C17H12Br2O3	2.349188	0.4833578
C14H18O3	1.50348	0.5524963
C6H6O3	1.661253	0.5427068
C17H26N2O.HCl	1.715777	0.5665688
C10H12ClN5O3	5.689095	0.2233235
C22H21Cl2IN4O	1.852668	0.3793441
C16H21N3O2	1.544083	0.6387665
C17H15N3O6	1.436195	0.6919971
C21H28O2	1.793504	0.7323788
C14H16N2O.0.5C4H6O4	2.25406	0.7996818
C21H26N2O7	2.092808	0.5628977
C19H20FN3	2.453596	0.3616006
C7H7N3	1.476798	0.917768
C17H19N5	2.632251	0.4503182
C18H24N4O.HCl	2.008121	0.3004161
C19H25F3N4O.2C4H4O4	4.364269	0.2520803
C27H28O11	2.742459	0.4038179
C21H23NO3.HCl	1.955917	0.5188448
C6H6N2O	1.859629	0.6601811
C23H26N2O4	2.350348	0.9000245
C27H33N3O8	2.841067	0.4796867
C21H34NO3.Br-	2.547564	0.3120411
C19H22FN3O3	1.774942	0.9795644
C19H19NOS.C4H4O4	2.538283	0.7017866
C21H27N3.0.5H2O.2HCl	4.945476	0.1535732
C17H17NO2.1H2O.HCl	4.450116	0.3811796
C62H86N12O16	7.151972	0.1707048
C50H46CaF2N2O8	6.780743	0.213534
C16H18N4O2	2.047564	0.4784631
C16H24N2O4	1.709977	1.286711
C11H12N2	1.457077	1.042584
C11H14N4O2	1.293504	0.9936368
C10H15NO2	1.215777	1.085414
C24H34O5	1.135731	1.231645
C22H32O3	1.445476	0.8247675
C22H27N3O2	1.50348	0.8779981
C21H27N3O3S.2HCl	1.299304	0.917768
C16H25NO2.HCl	1.397912	0.8578072
C21H28O5	1.812065	0.7482868
C26H28ClNO.C6H8O7	1.162413	1.12396
C22H26F3N3OS.2HCl	1.204176	1.185144
C8H11N3O6	1.444316	0.8155898
C8H13N3O4S	1.37471	1.280592
C15H14ClN3O4S	1.368909	1.2965
C13H19N5.H2O	1.390951	1.117841
C22H29FO4	1.201856	1.35279
C26H21N3O.0.25H2O.2HCl	1.258701	0.9477484
C16H14ClN3O	1.382831	1.206559
C21H21N.HCl	1.786543	0.854136
C59H84N18O14.C2H4O2	1.287703	1.168625
C19H24N2O.HCl	1.412993	1.275697
C21H30O4	1.194896	1.016275
C13H21N5O4.C6H5NO2	1.12413	1.231645
C10H10N2	1.324826	1.264072
C7H5N3O2	1.306265	1.254895
C16H19ClN2.C4H4O4	1.4942	1.4721
C22H29ClO5	1.464037	1.105605
C16H15N5O7S2.3H2O	3.764501	0.4393049
C29H39NO9	6.759861	0.2404552
C20H26O6	1.263341	1.185144
C14H13O3.Na+	1.322506	1.234704
C6H7NO	1.160093	1.034019
C9H13NO2	1.404872	1.127019
C18H19NOS.HCl	1.040603	1.173519
C11H14N2O	1.259861	1.199829
C12H17N5	1.567285	1.177802
C17H19N3O3S	1.047564	1.382159
C14H13N5O5S2	1.132251	1.498409
C21H30O4	1.418794	1.365639
C21H22N4O6S	2.366589	0.8547479
C15H22N2O.HCl	1.295824	1.434777
C21H23ClFNO2.HCl	1.459397	0.8804454
C14H12O3	1.483759	1.042584
C23H32N6O4S.C6H8O7	1.358469	1.390113
C12H9NS	1.222738	1.335047
C20H21N5O3S.2H2O	1.37819	1.143539
C19H20N2O3.CH4O3S	1.286543	1.357073
C11H12Cl2N2O.HCl	1.270302	1.530837
C34H57N2O4.Br-	1.477958	1.147822
C24H30N2O2.HCl	1.307425	1.454356
C17H12Br2O3	1.135731	1.656265
C14H18O3	1.277262	0.8835046
C6H6O3	1.453596	1.113559
C17H26N2O.HCl	1.225058	1.223079
C10H12ClN5O3	4.767982	0.4986539
C22H21Cl2IN4O	1.285383	0.9942486
C16H21N3O2	1.196056	1.216349
C17H15N3O6	1.436195	1.082354
C21H28O2	1.785383	0.9379589
C14H16N2O.0.5C4H6O4	1.367749	1.339329
C21H26N2O7	1.302784	1.54185
C19H20FN3	1.24594	1.076848
C7H7N3	1.328306	1.357073
C17H19N5	1.109049	1.54185
C18H24N4O.HCl	1.680974	0.9924131
C19H25F3N4O.2C4H4O4	1.198376	1.344224
C27H28O11	1.307425	1.368698
C21H23NO3.HCl	1.424594	0.8920705
C6H6N2O	2.112529	0.8602545
C23H26N2O4	1.609049	1.204112
C27H33N3O8	1.301624	1.330764
C21H34NO3.Br-	1.793504	0.8590308
C19H22FN3O3	1.591647	1.105605
C19H19NOS.C4H4O4	1.227378	1.317915
C21H27N3.0.5H2O.2HCl	1.346868	1.259789
C17H17NO2.1H2O.HCl	1.414153	1.094591
[truncated: 5,662 more rows]

## Sheet: Fig.2b
MC-1293
Concentration (μM)	Enucleated cells %
0	0.815	1	0.865	1.08
0.05	0.27	1.3	5.25	0.99
0.11	0.32	1.15	3.01	0.66
0.23	0.4	1.6	3.17	0.86
0.46	0.64	1.43	2.05	0.79
0.9	0.58	1.55	1.55	0.97
1.8	0.49	2.04	1.36	0.61
3.75	0.5	1.61	1.42	0.69
7.5	0.35	1.53	0.73	0.71
15	0.45	2.12	1.62	1
30	0.59	1.86	1.07	1.46
Valproic acid
Concentration (μM)	Enucleated cells %
0	0.815	1	0.865	1.08	3.057	1.92	2.04666667
0.05	0.82	1.25	1.01	0.72	2.7	1.56	1.64
0.11	0.58	1.04	0.72	0.5	2.68	1.71	1.57
0.23	0.7	0.95	0.93	0.72	2.97	1.97	1.64
0.46	1.14	0.82	0.82	0.81	3.23	1.79	1.58
0.9	0.8	1.23	0.85	0.54	2.86	1.59	1.88
1.8	0.82	1.22	0.93	1.72	3.01	1.72	1.73
3.75	0.55	0.94	0.7	0.45	2.81	1.83	1.92
7.5	0.83	2.05	1	0.55	2.96	1.54	2.01
15	0.8	1.6	0.72	0.48	3.14	1.79	1.74
30	1.96	3.13	0.87	0.69	3.06	2.4	1.81
Apicidin
Concentration (μM)	Enucleated cells %
0	0.815	1	0.865	1.08	3.057	1.92	2.04666667
0.05	0.48	0.9	1.48	0.93	10.7	1.64	11.8
0.11	0.72	1.29	2.24	0.91	10	1.32	11.6
0.23	0.5	1.09	1.51	0.98	8.61	1.57	12.7
0.46	0.66	0.97	5.49	0.95	9.59	1.53	11.8
0.9	0.44	1.46	1.46	1.03	9.4	1.55	12.1
1.8	0.51	1.29	1.48	0.95	8.26	2.26	12.8
3.75	0.53	1.25	1.64	1.07	8.63	2.65	11.9
7.5	0.46	1.18	1.55	1.58	8.31	3.24	12.2
15	0.55	1.58	1.58	1.7	8.77	2.51	12.2
30	0.89	1.36	1.46	1.66	7.97	3.37	11.9
Trichostatin A
Concentration (μM)	Enucleated cells %
0	0.815	1	0.865	1.08	3.057	1.92	2.04666667
0.05	4.54	7.7	7.68	4.29	9.64	4.05	12.3
0.11	6.74	9.01	7.76	5.23	9.42	5.14	11.8
0.23	5.33	5.62	8.29	4.43	9.29	4.07	10.5
0.46	5.99	5.79	7.77	4.03	9.58	4.42	10.7
0.9	5.14	6.43	7.34	4.07	9.91	4.15	10.8
1.8	3.4	5.46	6.32	5.8	9.76	4.65	12
3.75	3.01	5.75	6.68	5.32	9.7	4.62	11
7.5	3.36	5.84	5.84	6.26	10.1	4.99	10.1
15	3.34	5.99	6.48	7.04	9.24	3.97	10.6
30	3.59	4.83	5.41	6.82	8.62	4.58	10.9
SAHA
Concentration (μM)	Enucleated cells %
0	0.815	1	0.865	1.08	3.057	1.92	2.04666667
0.05	1.03	1.16	2.64	1.37	7.41	2.01	9.9
0.11	1.08	0.63	2.21	0.81	2.77	2.19	3.62
0.23	0.74	1.24	2.65	1.15	4.65	1.63	7.48
0.46	1.52	1.89	4.22	1.96	4.72	1.81	11
0.9	1.65	2.15	3.67	1.87	9.17	2.35	13
1.8	3.23	5.12	3.6	1.92	11.4	2.52	13.4
3.75	5.77	7.69	7.17	5.61	10.7	3.77	11
7.5	5.6	7.39	6.89	5.88	15.3	4.26	10.4
15	5.37	5.79	6.08	5.81	14.3	4.56	10.5
30	5.4	9.09	6.6	6.37	17.8	5.79	11
M344
Concentration (μM)	Enucleated cells %
0	0.815	1	0.865	1.08	3.057	1.92
0.05	1.62	3.07	2.24	2.15	1.35	2.83
0.11	2.15	2.02	2.04	2.06	1.4	3.62
0.23	2.35	3.61	3.06	2.86	14.9	2.26
0.46	3.04	3.83	3.06	3.02	15.1	3.6
0.9	6	7.76	6.08	4.64	14.8	3.32
1.8	6.45	7.39	7.35	5.23	14.9	4.33
3.75	6.9	6.51	5.67	5.4	14.9	4.01
7.5	5.31	6.96	5.94	5.63	15.4	3.59
15	6.11	5.26	5.14	5.11	15.8	4.64
30	6.1	6.3	5.75	5.83	15.4	5.54
Fluoro-SAHA
Concentration (μM)	Enucleated cells %
0	0.815	1	0.865	1.08	3.057	1.92	2.04666667
0.05	1.66	1.77	3.6	1.55	10.9	1.81	5.34
0.11	2.06	1.26	4.77	1.34	2.77	1.69	7.06
0.23	1.73	2.03	3.95	1.6	1.59	2.34	11.8
0.46	4.65	5.02	4.83	2.83	2.27	1.57	5.37
0.9	3.59	5.82	5.16	2.81	1.72	1.6	13.2
1.8	4.84	6.63	5.79	5.64	3.56	3	13.4
3.75	3.93	4.83	6.45	6.53	6.96	3.36	12.4
7.5	4.76	6.12	5.14	6.41	14.7	3.68	12.2
15	5.64	7.77	6.7	7.33	13.3	5.03	12.8
30	7.12	8.16	6.92	7.3	12.4	7.14	12.6

## Sheet: Fig.3b
	Undamaged			Damaged
DMSO	3.25	4.8	3.8	0.232378	0.40444894	0.305227013
FS	24.44870566	20.15429122	24.02826855	12.5599233	10.41465767	13.60424028
M344	22.25177305	24.91749175	28.10539523	11.79078014	7.755775578	9.410288582

## Sheet: Fig.4c
Maintenance condition					Predifferentiated
% of CD71 low cells					% of CD71 low cells
	DMSO	FS	M344			DMSO	FS	M344
	2.29	17.5	16.7			28.8	33.1	39
	1.29	28.4	24.5			19.7	33.1	24.7
	0.89	19.3	16.7			11.9	24.2	39.5
	0.42	26.3	23			11.3	33.5	39.1
% of CD49d low cells					% of CD49d low cells
	DMSO	FS	M344			DMSO	FS	M344
	70.6	75.4	73.4			57.6	56.4	50.3
	28.2	79.4	82.4			75.9	82	71.2
	9.83	48.5	51.2			30.7	40.4	38.3
	17.8	69	70.4			33.6	51.9	51.1

## Sheet: Fig.4d
HiDEP steady state
	Undamaged			Damaged
DMSO	1.075	0.94	0.28	0.89	0.44	0.14
FS	22.7412731	21.26865672	19.73684211	11.3449692	12.68656716	10.78947368
M344	17.88268956	15.48387097	19.28020566	5.722460658	9.677419355	10.79691517
HiDEP predifferentiated
	Undamaged			Damaged
DMSO	6.429548564	14.12005457	12.39970824	2.66	1.83	3.28
FS	12.94117647	22.57683215	23.92026578	6.25	10.9535067	14.10450015
M344	13.13	25.50712128	18.14	6.25	12.17091066	12.029

## Sheet: Fig.4e
Caspase 3 activity
DMSO	FS	M344
0.094308036	0.19704184	0.2070917
0.1361	0.206974	0.189936
0.073963	0.11528	0.104832

## Sheet: Fig.4f
Enucleated cells (%)
DMSO	FS	Q	Q+FS
3.07	6.31	2.63	4.55
2.64	6.83	2.44	3.87
3.52	9.15	3.09	4.5

## Sheet: Fig.4g
% of CD71 low cells							% of CD49d low cells
DMSO	Q	FS	FS+Q	M344	M344+Q		DMSO	Q	FS	FS+Q	M344	M344+Q
0.42	0.363333	6.97	2.7	2.26	9.006667		43.36667	62.7	58.86667	50.6	76.3	64.56667
1.35	0.58	16.7	0.31	18.7	0.49		25.9	31.9	47.2	30.5	56.8	38.8
0.37	0.3	6.73	0.17	10.4	0.13		19.3	30.7	39.8	30.7	48.1	35
1.566667	1.296667	6.886667	0.85	8.683333	0.933333		53.56667	45.43333	68.53333	55.9	76.33333	67
1.275	2.01	7.57	3.245	10.1	3.27		21.85	26.8	49.95	49.6	57.05	48.25

## Sheet: Fig.5a
HDAC1 activity						HDAC2 activity						HDAC3 activity
Positive	Negative	DMSO	FS	M344		Positive	Negative	DMSO	FS	M344		Positive	Negative	DMSO	FS	M344
1749.43018	25.5815455	1875.79527	63.8376364	70.4963636		1639.27908	18.2554615	1817.873	71.6326154	110.993308		2414.98073	156.341364	2242.36436	328.942273	208.769727
1414.04562	39.3986923	1567.70915	93.4655385	82.5174615		2086.78569	16.9295385	2176.46915	201.037462	184.119385		740.238538	34.0764615	946.262462	115.827692	97.1178462
1825.27008	55.4762308	2016.72223	149.977538	172.627923		2443.44077	15.6676154	2472.15985	176.665615	134.136462		985.998538	57.3614615	1211.85292	211.966308	105.967077
HDAC5 activity						HDAC6 activity
Positive	Negative	DMSO	FS	M344		Positive	Negative	DMSO	FS	M344
252.3	69.068	230.474	224.067	221.488		3291.1	361.1	526.4	399.1	425.9
239.628	71.622	229.896	219.886	193.069		735.38	318.98	439.98	392.18	366.58
232.926	110.137	227.487	196.285	232.364		694.42	396.42	374.52	373.12	307.22

## Sheet: Fig.6d
KIF1B			KIF3A
DMSO	FS		DMSO	FS
0.65819965	3.74789886		0.24011204	3.99971808
0.28837783	1.2209261		0.16201228	1.63782036
0.61213552	1.19555951		0.355575906	1.56375476
KIF13B			KIF24
DMSO	FS		DMSO	FS
0.15934115	0.77160688		0.25466908	0.570868
0.13619711	0.43500699		0.09677642	0.12718992
0.53428648	1.06321405		0.59317145	0.40386072

[truncated: 4 more sheets: Fig.7b, Fig.7c, Fig.7d, Fig.7f]
